# Supplementary material for: Neuronal polyunsaturated fatty acids are protective in ALS/FTD
Source: Nat Neurosci. 2025 Feb 25;28(4):737–47. doi: 10.1038/s41593-025-01889-3 (PMC11976277; doi:10.1038/s41593-025-01889-3)
Supplement: Supplementary file 3 — Statistical source data. [file 41593_2025_1889_MOESM3_ESM.xlsx]

## Sheet: Fig 1b,c
G4C2-36 vs EtOH (fly heads)
Gene ID	log2FC	Pvalue (adj)
LINC01857	3.32948	3.32e-13
GPNMB	3.06858	2.41e-12
ABCA1	1.2798	2.41e-12
DNAJC5B	3.56929	4.32e-12
CCL18	4.45217	5.9e-12
APOE	1.47856	6.73e-12
ACP5	1.69198	6.73e-12
CHIT1	4.41669	3.73e-11
APOC1	2.3973	7.45e-11
SREBF2	-0.757927	8.11e-11
PLA2G7	2.40168	1.24e-10
ARHGAP6	0.708171	1.84e-10
LYZ	2.53795	2.16e-10
OTOA	2.13642	2.16e-10
LGALS3	1.47333	2.27e-10
IQGAP2	1.81677	4.06e-10
NCF2	1.50819	4.06e-10
MS4A7	1.60294	5.48e-10
DNASE2B	3.09113	5.61e-10
CD48	2.18179	7e-10
CHRNA1	3.33496	8.3e-10
MR1	1.00215	1.03e-09
TNFSF8	1.27512	1.11e-09
CTSS	1.69435	1.26e-09
RAP2B	0.742703	1.46e-09
SOAT1	1.10578	1.46e-09
LTA4H	0.922067	1.94e-09
NOTCH2	0.584484	3.23e-09
CACNA1B	-1.3277	3.38e-09
SLC37A2	1.38921	4.04e-09
PKD2L1	2.47525	4.24e-09
CCRL2	1.57791	4.34e-09
ASAH1	1.08977	4.65e-09
FXYD5	1.20378	5.89e-09
OSBPL11	1.08143	6.22e-09
AC026369.3	2.85816	6.22e-09
HEXB	0.99889	6.66e-09
GYPC	1.12571	7.13e-09
HGF	1.40325	9.12e-09
MT-ND1	-1.10935	9.12e-09
MAN1A1	1.09404	9.12e-09
PDE3B	0.911	9.12e-09
HTRA4	2.58946	1.03e-08
PLBD1	1.3487	1.47e-08
CPM	1.31719	1.59e-08
NECTIN1	-0.839501	1.77e-08
HPSE	1.45747	2.13e-08
MSR1	1.75057	2.41e-08
CAPG	1.45084	2.6e-08
KLHL6	1.47312	2.84e-08
SMURF1	-0.423045	2.99e-08
P2RY8	1.64997	3.09e-08
P2RY8	1.64997	3.09e-08
PSAP	0.641004	3.14e-08
SLC25A30	0.78491	3.39e-08
DPEP2	1.62944	3.71e-08
AQP1	1.10317	4.09e-08
FDX1	0.588178	4.11e-08
CHRNA4	-1.11015	4.11e-08
CTSD	0.831588	4.37e-08
CXCL16	0.927263	4.64e-08
BMP2K	0.755966	4.64e-08
MFSD1	0.852502	4.66e-08
PLXNC1	0.818292	5.37e-08
PLAU	1.26212	5.51e-08
PLEKHA2	0.672691	6.13e-08
LILRA2	1.31495	6.23e-08
PDGFC	0.630867	7.56e-08
AXL	0.634264	7.56e-08
CD37	1.23893	7.71e-08
CREG1	0.854391	7.87e-08
MACC1	1.99514	8.19e-08
PPARG	0.970847	8.97e-08
MT-ND2	-0.916826	1e-07
TP53INP2	-0.841185	1e-07
E2F1	-0.771232	1e-07
STAMBPL1	0.577203	1.01e-07
RCN1	0.767735	1.05e-07
NKD1	-0.63158	1.05e-07
SLCO1C1	1.15545	1.07e-07
TFEC	1.24147	1.08e-07
APLN	1.0499	1.15e-07
ANO6	1.00427	1.18e-07
DNASE2	0.73908	1.29e-07
RAB11FIP4	-0.72885	1.29e-07
EMP3	1.05319	1.35e-07
PLXDC2	0.82834	1.35e-07
SLC46A3	0.559518	1.55e-07
FBP1	1.7139	1.55e-07
EVI2B	1.19845	1.62e-07
HECTD4	-0.446542	1.69e-07
FCGR2B	2.33818	1.69e-07
MBP	-0.837637	1.81e-07
C2orf40	1.09174	1.83e-07
ADCY5	-0.617701	1.95e-07
GNG7	-0.766113	1.97e-07
HIVEP3	-0.889493	2.28e-07
GALM	0.795109	2.28e-07
SMG5	-0.500918	2.28e-07
PHKA1	0.765851	2.33e-07
CD68	1.31183	2.33e-07
MT-CYB	-0.880579	2.65e-07
ADGRL1	-0.691245	2.65e-07
BRI3	0.669293	2.7e-07
RUSC2	-0.572591	2.7e-07
CREBL2	0.7172	2.72e-07
GRB10	-0.665268	2.86e-07
CTSL	0.796417	2.87e-07
SMPDL3A	0.874717	2.91e-07
RRAGD	0.779489	2.94e-07
ABTB2	-0.641563	3.02e-07
SMS	0.810607	3.13e-07
ARHGAP23	-0.815227	3.13e-07
CD84	1.14292	3.37e-07
ARHGEF2	-0.448204	3.51e-07
SLC7A7	1.29503	3.66e-07
DCSTAMP	2.65388	4.19e-07
RNASE6	1.3791	4.64e-07
FPR3	1.95067	4.76e-07
RNF150	0.612906	4.76e-07
TMEM184B	-0.668259	4.76e-07
TMEM159	0.952346	4.76e-07
CD300LF	1.26855	4.77e-07
CDK18	-0.876883	4.77e-07
DRAM2	0.970331	4.79e-07
SRPX	0.818427	4.8e-07
MAP3K5	0.63777	4.8e-07
SIGLEC8	1.47685	4.8e-07
PALLD	0.741527	4.88e-07
IP6K1	-0.347491	4.88e-07
HLA-DPB1	1.05828	4.88e-07
ACSF2	0.517346	4.88e-07
MICALL1	-0.721072	4.88e-07
PRDM2	-0.286873	4.88e-07
AATK	-0.954311	4.94e-07
NPL	0.736759	4.98e-07
CHPT1	0.644999	4.98e-07
LAS1L	-0.42168	5.42e-07
CD99	0.851413	5.42e-07
CD99	0.851413	5.42e-07
VMO1	1.20642	5.42e-07
CELF2	0.511518	5.48e-07
RGS3	-0.565483	6.08e-07
TLR4	0.863133	6.16e-07
HADH	0.396471	6.2e-07
BMF	0.812571	6.54e-07
MT-CO3	-0.772773	6.55e-07
CLCN6	-0.330253	6.56e-07
RAB29	0.741486	6.59e-07
MT-CO2	-0.780956	6.74e-07
PABPC4	0.55992	6.91e-07
MT-CO1	-0.806213	7.22e-07
MECP2	-0.377751	7.43e-07
ABL1	-0.472573	7.51e-07
CFD	1.5512	7.56e-07
IL13RA1	0.894084	7.57e-07
SLC44A3	0.826634	7.68e-07
ITGAD	2.41136	7.73e-07
FAM222A	-0.812295	7.9e-07
ANOS1	1.03531	7.9e-07
TGIF1	0.731721	7.95e-07
SHROOM2	-0.695272	7.98e-07
SLC40A1	0.868485	8.11e-07
DENND2D	1.20001	8.16e-07
CPT1C	-0.802504	8.16e-07
DSCAML1	-0.780184	8.39e-07
FHL3	0.577032	8.49e-07
MYRF	-0.807667	8.49e-07
BCAS1	-0.730168	8.49e-07
DCLK1	0.917129	8.49e-07
RBM47	1.10133	8.59e-07
CTSH	0.850239	8.71e-07
CDCP1	1.45738	8.79e-07
CTSZ	0.939024	8.79e-07
DAB2	0.875527	9.03e-07
AMIGO2	0.909953	9.12e-07
PATJ	0.551565	9.41e-07
FUCA1	0.690912	9.44e-07
RNF220	-0.607707	9.54e-07
SCIMP	1.13852	9.71e-07
GNS	0.584878	9.8e-07
MAFB	1.31698	9.94e-07
SRCIN1	-0.893319	9.99e-07
CYSTM1	0.512656	1.08e-06
MVB12B	-0.69893	1.08e-06
LPXN	0.621248	1.09e-06
CPVL	1.53588	1.09e-06
NDE1	-0.525286	1.09e-06
GRN	0.788605	1.09e-06
SNN	0.532999	1.09e-06
SLC15A3	0.838409	1.1e-06
CEP170B	-1.01102	1.1e-06
CTNND2	0.619152	1.1e-06
PAQR6	-0.824287	1.1e-06
DLC1	-0.442392	1.1e-06
PRRX1	0.894998	1.12e-06
DHCR24	-0.850731	1.14e-06
SELPLG	0.921208	1.15e-06
HPS3	0.599908	1.2e-06
AC006946.2	-0.774755	1.2e-06
GNA11	-0.465114	1.21e-06
ARHGAP33	-0.928023	1.21e-06
TTLL11	-0.630761	1.24e-06
PACS2	-0.698098	1.24e-06
BTK	1.05143	1.26e-06
THOC5	-0.339091	1.29e-06
BIRC7	1.70089	1.3e-06
KCNQ1OT1	-0.95744	1.38e-06
AC068700.1	1.0294	1.38e-06
NACAD	-0.646136	1.39e-06
ACSS3	0.686899	1.39e-06
BID	0.552457	1.42e-06
SHANK3	-1.16221	1.42e-06
HSPB6	0.803212	1.46e-06
RASGRF1	-0.754204	1.46e-06
TYROBP	1.26909	1.46e-06
ARHGAP24	0.8177	1.51e-06
NUPR1	0.886266	1.53e-06
LSS	-0.796414	1.57e-06
FIBIN	0.896654	1.65e-06
MICAL3	-0.62415	1.65e-06
LINC02541	1.53675	1.67e-06
TRIM62	-0.58322	1.68e-06
LGMN	0.755153	1.69e-06
KLHDC8B	0.597557	1.69e-06
AGAP1	-0.507747	1.71e-06
GSR	0.430727	1.72e-06
NSMAF	0.475219	1.74e-06
OLR1	1.36679	1.81e-06
PPP1R16B	-0.697417	1.83e-06
CD81	0.446993	1.84e-06
SYNC	0.770279	1.98e-06
LDLRAP1	-0.721499	2e-06
RPS27L	0.653226	2.05e-06
APPL2	0.396902	2.05e-06
EXTL3	-0.346204	2.05e-06
RAB20	1.33922	2.07e-06
CD44	1.03597	2.07e-06
ITM2C	0.654098	2.11e-06
CSTA	1.89636	2.11e-06
PHYH	0.586492	2.11e-06
CR1	1.72817	2.17e-06
RHOQ	0.681693	2.17e-06
AL031587.5	-0.611946	2.17e-06
LINC01310	-1.0947	2.23e-06
SDK2	-0.789766	2.23e-06
TNRC6C	-0.487573	2.25e-06
MAN2A2	-0.469807	2.29e-06
SH3PXD2A	-0.584535	2.29e-06
FAM131B	-0.724592	2.35e-06
AQP4	1.22226	2.36e-06
ZMAT3	0.584544	2.37e-06
CEBPA	0.957403	2.39e-06
AC148477.5	-2.21377	2.39e-06
SEMA4D	-0.708023	2.46e-06
LIMS1	0.75227	2.47e-06
FAS	1.14073	2.48e-06
NUDT4	0.899022	2.52e-06
CCDC28A	0.643281	2.55e-06
TREM2	1.23245	2.56e-06
CMBL	0.622266	2.6e-06
ELAVL3	-0.587511	2.6e-06
KLC1	-0.318731	2.71e-06
ZNF592	-0.332948	2.72e-06
NOL4L	-0.547683	2.72e-06
PTPN22	1.1288	2.73e-06
PCDH1	-0.636444	2.88e-06
GNG5	0.685661	2.95e-06
GNG12	0.957022	2.95e-06
TOM1L2	-0.613396	2.98e-06
B3GAT1	-0.647954	3.03e-06
S1PR3	0.707193	3.08e-06
RASGRF2	-0.554282	3.08e-06
TNS1	-0.568147	3.11e-06
OSBP2	-0.599889	3.17e-06
PCSK5	0.438965	3.19e-06
SPATA2	-0.446217	3.19e-06
SULT1C4	0.658997	3.24e-06
COL11A2	-0.816166	3.28e-06
PABPC1	0.559632	3.35e-06
MMP7	2.0643	3.39e-06
SHROOM4	-0.566793	3.43e-06
MAOB	0.982092	3.43e-06
SULT1C2	1.56791	3.48e-06
PHACTR1	-0.543667	3.49e-06
AC004988.1	1.94643	3.55e-06
LRRK2	0.783708	3.55e-06
TMEM104	-0.468179	3.57e-06
TMEM120B	-0.669781	3.65e-06
PIK3C2B	-0.705696	3.83e-06
HLA-DOA	1.08448	3.84e-06
CTSB	0.817294	3.9e-06
LY86	1.20115	3.94e-06
RAVER2	0.654584	3.96e-06
IFI30	1.37206	4.15e-06
TMEM176A	0.755508	4.36e-06
CCDC92	-0.430452	4.37e-06
CRTAP	0.440972	4.38e-06
NPC2	0.685644	4.43e-06
BRSK2	-0.883409	4.46e-06
SLC43A3	0.793708	4.5e-06
ZMIZ2	-0.620011	4.6e-06
PLGRKT	0.574041	4.62e-06
LCP2	0.77854	4.79e-06
ASB1	-0.340929	4.79e-06
APOBEC3C	0.803685	4.79e-06
CD63	0.706309	4.79e-06
NPAP1	-1.58269	4.8e-06
ABCG1	0.808692	4.83e-06
KLHL31	0.968292	4.83e-06
STEAP1	1.38853	4.85e-06
SEMA4G	-0.708134	4.89e-06
ABCA2	-0.703633	4.89e-06
MT-ND6	-0.969411	4.9e-06
HLA-DMB	0.904608	4.9e-06
GPD2	0.558778	4.9e-06
TLE2	-0.765786	4.93e-06
LINC00836	1.25951	4.94e-06
MS4A4A	1.65163	4.97e-06
ARHGAP18	0.70459	4.97e-06
FBXL18	-0.683955	5.08e-06
CCDC85C	-0.527992	5.09e-06
AKR1B1	0.555972	5.09e-06
GPX1	0.90841	5.09e-06
FAIM2	-0.586062	5.09e-06
HS2ST1	0.728562	5.1e-06
AC007608.3	-0.766046	5.14e-06
TCF20	-0.311471	5.14e-06
PCBP3	-0.877621	5.14e-06
ABI3BP	0.953126	5.19e-06
BMPR1A	0.569208	5.25e-06
SLC25A44	-0.349591	5.38e-06
SYF2	0.453877	5.5e-06
PODXL2	-0.596306	5.5e-06
MOBP	-0.826967	5.51e-06
DUSP8	-1.03115	5.56e-06
GLB1	0.477839	5.58e-06
NKAIN4	1.01208	5.69e-06
PRDX6	0.540464	5.69e-06
PPP2R2C	-0.688027	5.69e-06
DHRS3	0.814758	5.72e-06
TLR7	1.13746	5.75e-06
PTBP3	0.606582	5.82e-06
C6orf120	0.355457	5.94e-06
TLNRD1	-0.518426	5.96e-06
MCF2L2	-0.644112	5.98e-06
MVK	-0.90153	5.99e-06
AFF3	-0.504826	6.04e-06
SYNJ2	-0.73637	6.09e-06
KCNN3	0.759055	6.09e-06
SHISA7	-0.734864	6.1e-06
TMEM179	-1.04265	6.11e-06
MT-ND5	-0.659031	6.11e-06
HCN2	-0.859535	6.11e-06
MICAL2	-0.506708	6.16e-06
SOBP	-0.394332	6.16e-06
CCDC88C	-0.771691	6.29e-06
GLIPR1	0.932078	6.31e-06
CD109	0.86638	6.31e-06
UBAP1L	-0.861935	6.37e-06
TJAP1	-0.753703	6.37e-06
LINC01094	1.061	6.47e-06
PPM1F	-0.544504	6.55e-06
CSF2RA	0.841049	6.71e-06
CSF2RA	0.841049	6.71e-06
PLSCR4	0.663028	6.71e-06
CDR2L	-0.662832	6.72e-06
ASPHD1	-0.815649	6.84e-06
VAT1	0.470125	6.86e-06
ADAMDEC1	2.01276	7.05e-06
CXCR4	1.4874	7.07e-06
LHFPL4	-0.96327	7.08e-06
SERP1	0.562825	7.08e-06
AC012313.2	-1.08425	7.13e-06
ERI1	0.48234	7.16e-06
LDLR	-1.21895	7.17e-06
HAVCR2	0.902285	7.2e-06
CMTM3	0.610875	7.23e-06
B3GLCT	0.783722	7.29e-06
MGST1	1.03486	7.29e-06
MDGA1	-0.912493	7.33e-06
RANBP3L	1.04386	7.35e-06
P3H2	0.572493	7.36e-06
PCYT2	-0.57387	7.36e-06
RPS3AP6	0.731401	7.42e-06
SLC45A3	-0.626602	7.42e-06
METTL9	0.517731	7.55e-06
AL138756.1	1.00194	7.59e-06
NDUFV3	-0.366765	7.6e-06
CASTOR3	-0.516617	7.6e-06
SLC16A4	0.809247	7.72e-06
S100A6	0.951089	7.74e-06
EPHA10	-1.21014	7.76e-06
FGFBP3	-0.753666	7.78e-06
PDZD7	-0.77506	7.83e-06
TSPAN3	0.62903	7.83e-06
ARFGEF3	-0.487045	7.99e-06
PLEKHH1	-0.76571	8.02e-06
OTUD7B	-0.371903	8.07e-06
FA2H	-0.706794	8.34e-06
FYN	0.478174	8.34e-06
POMK	-0.317237	8.37e-06
TMEM220	0.600728	8.49e-06
FAM124A	-0.546423	8.54e-06
NADK2	0.788761	8.68e-06
ARHGEF6	0.598521	8.71e-06
IL18	1.04115	8.75e-06
TRAPPC3	0.409717	8.8e-06
EIF2S3	0.522599	8.97e-06
SSPN	0.823334	9.05e-06
OPA3	-0.35414	9.49e-06
UNG	0.702199	9.49e-06
RNF157	-0.429604	9.49e-06
HERC2	-0.313986	9.49e-06
DENND4C	0.476026	9.63e-06
S100A4	1.45553	9.64e-06
ASPH	0.497344	9.66e-06
ARHGAP15	0.873415	9.68e-06
TBC1D1	0.381776	9.68e-06
CORO1C	0.425278	9.78e-06
DMRTA1	0.878854	9.81e-06
STK17B	0.644511	9.91e-06
CD86	1.06357	1.01e-05
AC023024.2	-0.909145	1.02e-05
PXDNL	-0.951976	1.02e-05
STEAP2	0.760847	1.02e-05
HLA-DMA	0.883962	1.05e-05
KCNE3	1.00954	1.09e-05
FCER1G	1.33197	1.12e-05
NUP93	-0.483287	1.12e-05
TEF	-0.486223	1.13e-05
CBX6	-0.440226	1.13e-05
SLC39A8	0.606893	1.13e-05
CHST15	0.5276	1.13e-05
AMOTL2	-0.599678	1.13e-05
NR2F1-AS1	0.523373	1.14e-05
GLUD2	0.563893	1.14e-05
ITGBL1	0.861103	1.14e-05
TLN2	-0.381472	1.14e-05
MGAT3	-0.662533	1.14e-05
TMCC2	-0.605672	1.14e-05
ABLIM1	0.549815	1.14e-05
PRR15	0.97252	1.16e-05
SGSM1	-0.670872	1.17e-05
JAKMIP3	-0.839795	1.17e-05
TMEM107	0.482472	1.17e-05
ADNP2	-0.243312	1.17e-05
ATXN7L3	-0.403611	1.17e-05
GCSAM	1.71495	1.19e-05
SLC2A9	0.665764	1.19e-05
SLC12A9	-0.519938	1.19e-05
M6PR	0.464972	1.2e-05
MANBA	0.475537	1.2e-05
C3AR1	1.04943	1.2e-05
SIGLEC7	1.63026	1.24e-05
RAB42	2.05521	1.25e-05
GASK1B	0.650187	1.25e-05
AL596244.1	-0.716146	1.26e-05
DSC2	1.0496	1.26e-05
ANXA2P2	1.28219	1.26e-05
EPHB2	-0.569539	1.27e-05
UST	0.808654	1.27e-05
SMIM25	2.23143	1.28e-05
UNC13A	-1.14606	1.32e-05
KSR1	-0.489281	1.32e-05
SLC29A1	0.689199	1.35e-05
MAGI1	-0.516238	1.36e-05
LAPTM5	1.10834	1.36e-05
LMTK2	-0.377827	1.4e-05
ANKRD13B	-0.642714	1.41e-05
SBF1	-0.626582	1.41e-05
EGF	0.952155	1.42e-05
TKTL1	1.42363	1.43e-05
AL355974.2	1.86465	1.44e-05
PAAF1	-0.326548	1.44e-05
VWA5B2	-1.89096	1.45e-05
RAB40B	-0.575692	1.47e-05
RGS11	-0.917697	1.49e-05
RIMBP2	-0.53309	1.49e-05
AC011481.4	0.836433	1.49e-05
TMEM201	-0.484139	1.49e-05
ZNF536	-0.656653	1.49e-05
NAA60	-0.369619	1.5e-05
S100A10	0.791252	1.55e-05
KCNJ5	0.958826	1.55e-05
TRPV5	-0.972915	1.55e-05
BBOX1	0.890123	1.55e-05
CRAMP1	-0.473642	1.55e-05
SBSPON	1.1815	1.55e-05
TPRG1	1.08772	1.56e-05
TLR5	0.979042	1.57e-05
SLX4	-0.566627	1.59e-05
EFS	-0.583655	1.6e-05
DOCK3	-0.496021	1.61e-05
RGS10	0.89233	1.61e-05
AL121827.1	-1.42262	1.62e-05
LILRA4	1.26181	1.64e-05
SDCBP	0.743808	1.67e-05
ZNF814	-0.537262	1.69e-05
CYTH1	-0.423594	1.76e-05
SLC25A24	0.558494	1.78e-05
DOCK11	0.708606	1.81e-05
TMX1	0.633114	1.82e-05
PARVB	-0.462502	1.82e-05
LSP1	1.27495	1.85e-05
TEX2	0.37374	1.88e-05
STAT2	-0.516292	1.88e-05
TMEM51	0.926244	1.89e-05
SDC2	0.604941	1.89e-05
PLCH2	-1.00747	1.89e-05
ANXA2	0.866241	1.89e-05
EVI5L	-0.606438	1.9e-05
ALOX15B	2.60468	1.92e-05
ZFR2	-1.2226	1.92e-05
TRIM46	-0.937548	1.96e-05
AC108449.2	0.491069	1.97e-05
ADORA3	1.02651	1.97e-05
EFR3B	-0.426091	2e-05
TAB2	0.554986	2e-05
FNIP2	0.448967	2.04e-05
TTBK1	-0.599902	2.07e-05
FLYWCH1	-0.582629	2.07e-05
TULP4	-0.373262	2.07e-05
HACD4	0.908955	2.07e-05
BICDL1	-1.19574	2.1e-05
FAM102A	-0.519839	2.1e-05
ADAMTS7P1	-1.87726	2.1e-05
CFI	1.06728	2.11e-05
AC063926.2	-1.40244	2.11e-05
HLA-DPA1	1.00755	2.12e-05
SBF2-AS1	0.612527	2.14e-05
INF2	-0.610436	2.2e-05
FCHO2	0.589935	2.2e-05
ANKRD6	0.424962	2.21e-05
PDPK1	-0.300136	2.22e-05
CHL1	0.616441	2.22e-05
MT-ND4	-0.680087	2.23e-05
FGF2	0.722221	2.23e-05
MDN1	-0.332261	2.23e-05
SPECC1	-0.305053	2.23e-05
CHRNA6	1.38512	2.23e-05
FARP2	-0.346597	2.27e-05
HLA-DRA	1.17394	2.33e-05
CGN	-0.794665	2.34e-05
HADHB	0.570437	2.34e-05
WLS	0.542201	2.34e-05
ANG	0.954316	2.35e-05
GNB4	0.724315	2.38e-05
PRIMA1	-0.689311	2.39e-05
STARD7	0.413273	2.39e-05
AC004921.1	1.58974	2.39e-05
GPRIN3	0.609215	2.42e-05
MS4A6A	1.22593	2.43e-05
GARNL3	-0.534372	2.43e-05
PKP4	-0.735973	2.43e-05
DUSP10	0.530589	2.44e-05
AC068057.1	1.25648	2.44e-05
DEPDC5	-0.358752	2.45e-05
MAPK8IP3	-0.641664	2.5e-05
SSBP3	-0.344957	2.5e-05
WDTC1	-0.336771	2.51e-05
GNAZ	-0.407381	2.53e-05
AL121753.2	-0.650701	2.54e-05
CABLES2	-0.469049	2.54e-05
RMND5B	-0.293107	2.54e-05
ADAM9	0.612887	2.54e-05
SOGA1	-0.394066	2.54e-05
DNM2	-0.359856	2.54e-05
L3MBTL4-AS1	1.21878	2.54e-05
ENDOV	-0.350275	2.63e-05
SOX9-AS1	0.680955	2.65e-05
MPZL1	0.458504	2.65e-05
GOLGA8A	-0.692771	2.71e-05
BRF1	-0.62496	2.72e-05
FAM234A	-0.534817	2.72e-05
CSGALNACT1	0.505668	2.72e-05
TLR3	0.785087	2.73e-05
AC245100.4	0.703754	2.73e-05
C19orf47	-0.528421	2.73e-05
UCK2	-0.352577	2.74e-05
FNDC10	-1.03988	2.76e-05
STX11	0.952249	2.79e-05
SYTL3	0.994412	2.85e-05
POGZ	-0.364759	2.85e-05
LINC02473	-0.891066	2.88e-05
MYBPC1	0.872398	2.88e-05
RGN	0.447243	2.89e-05
HECW2	-0.542178	2.89e-05
CUX1	-0.252653	2.89e-05
SNTB1	0.472706	2.9e-05
AC006001.3	-0.594516	2.9e-05
ACSM5	0.711986	2.91e-05
BSN	-1.00791	2.91e-05
RAB27A	0.79189	2.92e-05
SLC27A4	-0.478807	2.94e-05
ZNF276	-0.685333	2.96e-05
FXR2	-0.289462	2.97e-05
CNTN2	-0.576292	2.98e-05
KEL	-0.94693	2.98e-05
SMIM5	-0.768167	2.99e-05
A1BG-AS1	-0.615673	3.03e-05
ABCB9	-0.620129	3.04e-05
GPATCH8	-0.237429	3.07e-05
MDFIC	0.713777	3.08e-05
STON2	0.494316	3.08e-05
MKX	0.654653	3.1e-05
NUP214	-0.244311	3.11e-05
TBC1D13	-0.456697	3.11e-05
PLEKHF2	0.648603	3.12e-05
CRLS1	0.437525	3.12e-05
HIBADH	0.472178	3.12e-05
SRGAP1	0.444739	3.12e-05
ZNF789	-0.500429	3.13e-05
NNT	0.386036	3.13e-05
LINGO1	-0.612766	3.13e-05
MEG3	-1.3527	3.15e-05
ARHGAP42	0.677266	3.16e-05
HSD17B14	0.663083	3.16e-05
CD302	0.813768	3.16e-05
TMEM14C	0.569279	3.17e-05
HEXA	0.262265	3.17e-05
NRCAM	0.64092	3.17e-05
AL731532.1	-1.39668	3.19e-05
PILRA	0.797411	3.2e-05
TATDN2	-0.33027	3.2e-05
TDP2	0.514419	3.25e-05
AP000944.2	-0.583923	3.3e-05
DDAH1	0.643198	3.37e-05
ABI1	0.503998	3.4e-05
AC006058.1	-0.721876	3.4e-05
STRA6LP	-0.67992	3.41e-05
AJAP1	-0.82746	3.41e-05
EEF1AKMT3	0.563301	3.45e-05
AGPAT4	-0.635926	3.49e-05
NIPSNAP2	0.481629	3.51e-05
UTRN	0.460936	3.56e-05
TIAF1	-0.795759	3.59e-05
CEP164	-0.666037	3.6e-05
PARP8	0.416422	3.62e-05
C2CD3	-0.243873	3.68e-05
AL158212.3	-0.34322	3.69e-05
MDC1	-0.354603	3.69e-05
CROT	0.624654	3.72e-05
ANKRD11	-0.427159	3.73e-05
DPYSL5	-0.753251	3.73e-05
DCT	0.660747	3.75e-05
CAMSAP1	-0.250697	3.78e-05
DKK3	0.50707	3.78e-05
LMO4	0.554299	3.81e-05
AC073957.3	-1.24381	3.84e-05
TM6SF1	0.787299	3.84e-05
FBXL16	-0.91335	3.85e-05
C4orf19	0.616141	3.9e-05
RASGEF1C	-0.719359	3.93e-05
CASP6	0.565792	3.95e-05
ABRACL	0.713484	3.96e-05
CDKN2B	0.834874	3.96e-05
MERTK	0.845446	3.96e-05
TRIM3	-0.436709	4.11e-05
CARMIL1	0.454675	4.11e-05
CECR2	-0.562638	4.11e-05
PCSK7	-0.555743	4.11e-05
QSOX2	-0.333089	4.18e-05
LURAP1	-0.483971	4.22e-05
AL133216.2	-0.649116	4.23e-05
CP	1.09515	4.23e-05
AC142381.3	-1.04433	4.23e-05
CIT	-0.542134	4.23e-05
CRTC3	-0.268574	4.23e-05
HOXB7	0.443296	4.24e-05
SEC14L5	-0.68702	4.26e-05
SHROOM1	-0.63778	4.27e-05
OSTM1	0.503425	4.3e-05
KYNU	1.05264	4.3e-05
ANKS6	-0.389613	4.31e-05
AC015712.6	-0.767305	4.37e-05
PSAT1	0.651189	4.42e-05
M1AP	0.953467	4.47e-05
AACS	-0.533563	4.49e-05
LZTS2	-0.502399	4.5e-05
FBXL19-AS1	-0.775181	4.55e-05
BTBD9	-0.355832	4.55e-05
MT-ATP6	-0.622024	4.55e-05
HSDL2	0.644286	4.55e-05
TRIM41	-0.51369	4.55e-05
HSPB8	0.716012	4.55e-05
AC093330.2	-0.983465	4.56e-05
UBE2O	-0.448963	4.57e-05
MARK2	-0.381661	4.58e-05
RAD54L2	-0.296408	4.58e-05
AC026691.1	-0.905875	4.63e-05
TTC8	0.47116	4.68e-05
NRXN2	-0.519286	4.68e-05
TMEM63B	-0.342591	4.7e-05
SZT2	-0.569988	4.7e-05
YAP1	0.513242	4.71e-05
ETFA	0.337848	4.73e-05
CYP2S1	0.844734	4.75e-05
PTTG1IP	0.349421	4.77e-05
ZNF142	-0.360812	4.8e-05
FBRS	-0.459114	4.82e-05
CHST12	-0.645612	4.88e-05
CKLF	0.638678	4.88e-05
ALOX5AP	1.20153	4.88e-05
RNASE4	0.953211	4.92e-05
AC012074.1	-1.1373	4.94e-05
MSTO1	-0.471823	4.95e-05
GFOD2	-0.420605	4.99e-05
ZNRF1	-0.450806	4.99e-05
SLC18B1	0.704903	5.05e-05
CIAO2A	0.509269	5.07e-05
CYTIP	0.957683	5.07e-05
TNFAIP8L3	0.895014	5.09e-05
AL137786.1	-0.902986	5.09e-05
LRP1	0.384522	5.09e-05
AC007529.1	1.72629	5.09e-05
SMARCD1	-0.250536	5.1e-05
KCNN1	-0.877635	5.14e-05
SPHK2	-0.514559	5.14e-05
CNNM2	-0.358967	5.14e-05
TMEM156	0.931928	5.15e-05
PPP1R12C	-0.624742	5.15e-05
KCTD10	-0.328872	5.15e-05
RASSF9	0.904285	5.15e-05
SLC25A29	-0.706697	5.17e-05
ZFYVE27	-0.347005	5.29e-05
AC037459.2	0.607996	5.3e-05
FNDC3B	0.514525	5.34e-05
RAD23B	0.248869	5.38e-05
RBM46	1.26395	5.38e-05
MAP3K10	-0.616202	5.4e-05
SLC1A3	0.561417	5.4e-05
QPRT	0.593503	5.42e-05
VIM	0.944655	5.43e-05
GOLIM4	0.449543	5.44e-05
INSYN1	-0.647802	5.47e-05
IL33	1.00412	5.47e-05
POLR2F	-0.617135	5.47e-05
SQLE	-0.907205	5.47e-05
TMEM251	0.571896	5.49e-05
SLC25A43	0.494192	5.5e-05
HEPH	0.453735	5.5e-05
AL356417.3	1.24004	5.51e-05
ANAPC16	0.464798	5.51e-05
AC020663.2	-1.65489	5.51e-05
SPATA33	-0.509962	5.58e-05
ADAP1	-0.597223	5.65e-05
IGFBP7	0.699952	5.68e-05
SNX7	0.693529	5.78e-05
FBXO8	0.52524	5.81e-05
OSBPL3	0.509138	5.87e-05
ISCA2	0.351903	6.01e-05
HVCN1	0.714237	6.01e-05
ATP11A	-0.358292	6.01e-05
CHD7	-0.328268	6.01e-05
HIP1	-0.421448	6.01e-05
HAPLN2	-0.683725	6.01e-05
AC134312.1	-1.63446	6.01e-05
TRIM17	-1.19608	6.03e-05
PLCXD3	0.808664	6.11e-05
2003-03-01	0.668738	6.12e-05
IGSF6	1.18275	6.28e-05
RUNDC3A	-0.657165	6.32e-05
ATP2B4	0.338605	6.35e-05
PIFO	0.770937	6.35e-05
FAM210B	0.377034	6.35e-05
NDST1	-0.430009	6.35e-05
TNPO1	0.563125	6.38e-05
P2RX5-TAX1BP3	-1.97707	6.45e-05
HSBP1L1	0.566073	6.47e-05
TMEM248	0.286043	6.47e-05
CTNNBIP1	-0.441765	6.53e-05
PAMR1	0.562579	6.53e-05
MIGA2	-0.511947	6.55e-05
MTCO1P12	-0.798711	6.55e-05
ATG16L1	-0.223505	6.57e-05
LILRA6	1.58375	6.67e-05
SH3GLB2	-0.658934	6.69e-05
IKZF4	-0.390384	6.75e-05
AC009086.2	0.704883	6.76e-05
GDF7	1.20191	6.76e-05
SYMPK	-0.474705	6.76e-05
PCLO	-0.57316	6.79e-05
NUDT5	0.362666	6.79e-05
DMC1	0.669798	6.85e-05
AQP4-AS1	1.10396	6.93e-05
DUT	0.283949	6.95e-05
PLTP	0.645285	6.97e-05
SH3TC2	-0.550217	6.97e-05
NUDT4P2	1.08437	6.98e-05
SEMA3D	0.856535	7e-05
DACT3	-0.464123	7.02e-05
DLEU7	0.841036	7.03e-05
AIDA	0.566808	7.05e-05
LILRB3	1.42936	7.08e-05
CAMK2D	0.411786	7.08e-05
NRBP2	-0.570949	7.08e-05
STIMATE	-0.321053	7.14e-05
WNT5A	0.637502	7.15e-05
C10orf90	-0.510114	7.15e-05
SLC22A23	-0.490141	7.15e-05
AL137025.1	1.09468	7.32e-05
PRCP	0.602372	7.33e-05
DCAKD	0.451546	7.44e-05
ATP6V0E1	0.583849	7.48e-05
WHRN	-0.680996	7.51e-05
LAPTM4A	0.60191	7.54e-05
SMOC1	0.478398	7.57e-05
ABCC9	0.629433	7.59e-05
AL133325.3	-0.883365	7.63e-05
VNN1	1.40565	7.66e-05
XPR1	0.455565	7.66e-05
FTL	0.660156	7.66e-05
MAU2	-0.507201	7.78e-05
GNGT2	0.859614	7.8e-05
NFIA-AS2	0.913123	7.81e-05
GSAP	0.45036	7.81e-05
CLDN23	0.798249	7.81e-05
SIDT2	-0.461079	7.83e-05
SWAP70	0.453937	7.87e-05
IPO5P1	-0.412212	7.93e-05
SERBP1	0.333127	7.94e-05
MAP4	-0.443474	7.95e-05
ST8SIA1	0.573141	8.03e-05
GORAB	0.403115	8.03e-05
AC107375.1	-0.804755	8.04e-05
ZCCHC24	-0.388158	8.04e-05
AL121827.2	0.843341	8.11e-05
AP1S2	0.655095	8.14e-05
AL160272.1	0.885948	8.22e-05
AL359095.1	1.07173	8.22e-05
CACNA1A	-0.912639	8.22e-05
PTGS1	0.818807	8.25e-05
SARM1	-0.410339	8.3e-05
AGPAT4-IT1	-0.959768	8.32e-05
GLIS3	0.636856	8.34e-05
FAM53A	-0.777498	8.34e-05
WDR20	-0.286169	8.39e-05
PIK3CG	0.782739	8.43e-05
AC118754.1	-0.652955	8.43e-05
SLC2A6	-0.742981	8.45e-05
PPCS	0.397615	8.45e-05
SCAMP5	-0.529489	8.49e-05
TMEM243	0.503109	8.49e-05
CBFA2T2	-0.311151	8.49e-05
ATP6V0A1	-0.268172	8.49e-05
AP1AR	0.547428	8.58e-05
MCM7	-0.443853	8.64e-05
ZNF34	-0.324865	8.65e-05
EML2	-0.443396	8.65e-05
PIGX	0.424427	8.65e-05
EZR	0.62337	8.65e-05
CAVIN4	-0.539009	8.74e-05
SAMSN1	1.05371	8.74e-05
ABHD17C	0.494138	8.74e-05
PVR	-0.520663	8.75e-05
PHEX	0.772861	8.76e-05
ZNF213	-0.416162	8.76e-05
PPA2	0.427386	8.79e-05
SLC2A11	-0.431875	8.85e-05
ZNF454	-0.482395	8.86e-05
RAI1	-0.600709	8.86e-05
TTLL5	-0.37436	8.91e-05
TET3	-0.461128	8.91e-05
DCHS2	0.762291	8.94e-05
NRGN	-1.44935	8.94e-05
HEY1	0.522259	8.94e-05
ARL5A	0.635995	8.94e-05
CSAD	-0.668277	8.94e-05
MTPN	0.505186	8.95e-05
ISG20L2	-0.23637	8.96e-05
MREG	0.641922	9.02e-05
EFR3A	0.444547	9.02e-05
CCDC34	0.452013	9.02e-05
PRKG1	0.563806	9.04e-05
ST8SIA4	0.823054	9.08e-05
RNFT2	-0.407601	9.08e-05
RPS6KA2	-0.415969	9.08e-05
TSPAN6	0.705508	9.11e-05
KDELC2	0.526532	9.11e-05
SNX5	0.401975	9.15e-05
AL135999.2	-1.47349	9.16e-05
DNAJC11	-0.293342	9.16e-05
RAB38	1.42449	9.3e-05
BRSK1	-0.719774	9.3e-05
DYRK4	0.34476	9.31e-05
ADAMTS4	-0.646122	9.36e-05
SSPO	-1.06547	9.39e-05
AC096667.1	1.25532	9.39e-05
BCL2L11	0.540798	9.4e-05
UBOX5	-0.377846	9.4e-05
CLEC7A	0.831961	9.4e-05
AL669831.1	-0.846768	9.4e-05
DEF8	-0.441012	9.4e-05
CASC4	0.373831	9.4e-05
RUNX3	0.967241	9.43e-05
UXS1	0.521203	9.47e-05
SORL1	0.425672	9.5e-05
VPS53	-0.252056	9.5e-05
AC138028.4	-1.11537	9.56e-05
ACOT2	0.600578	9.56e-05
FHL1	0.494044	9.56e-05
SUCLG2	0.509662	9.61e-05
LACTB	0.540752	9.63e-05
AC105339.4	-1.25137	9.63e-05
CTIF	-0.473542	9.69e-05
CD58	0.605986	9.7e-05
DAAM1	0.566194	9.7e-05
KIAA1755	-0.596736	9.7e-05
SMIM19	0.414018	9.7e-05
AC093535.2	0.790449	9.7e-05
STK35	-0.400679	9.7e-05
ID4	0.769357	9.7e-05
CELSR3	-0.82177	9.73e-05
NUTM2D	-0.709791	9.8e-05
ANTXR2	0.620371	9.8e-05
NDUFA10	-0.29358	9.8e-05
MYO18B	-1.4268	9.8e-05
AC005089.1	-1.8806	9.8e-05
PARP15	0.909275	9.83e-05
LILRA5	1.89026	9.84e-05
SHANK2	-1.25778	9.84e-05
KIF1A	-0.362734	9.85e-05
MIS18BP1	0.565494	9.91e-05
EDA2R	0.563158	9.94e-05
ADGRB1	-0.88866	9.96e-05
AC090114.3	-0.662694	9.97e-05
AKR1C3	0.792635	9.97e-05
PTPRC	0.837626	9.97e-05
FASN	-0.639399	9.97e-05
ALDH2	0.454512	9.97e-05
ZC3H7B	-0.35946	9.97e-05
RIT1	0.433761	0.000100449
NTNG2	-0.718375	0.000101296
DOK1	0.520378	0.000101549
GM2A	0.413076	0.000102721
REXO2	0.373312	0.00010299
TSHZ2	0.413131	0.000103197
NUDT16P1	0.610801	0.000103797
GNA13	0.68008	0.0001043
C8orf34-AS1	1.18495	0.000104312
MEGF6	-0.854192	0.000104664
RALGPS1	-0.383267	0.000105724
FIGN	0.475156	0.000106662
ZNF28	0.523962	0.000107205
SRP14	0.429543	0.000107205
MRPS31P5	-0.376758	0.000107451
NABP1	0.858317	0.000107451
AKR7A2	0.402562	0.000107451
COLEC12	0.821919	0.000107451
RAPGEF3	-0.744409	0.000107451
AC092068.2	-1.53902	0.000107625
SPG21	0.360729	0.00010782
HIF1A	0.72391	0.000108259
PRDM8	-0.4196	0.000108628
NIPA2	0.352916	0.000108728
AC135731.1	-1.61826	0.000108728
PTER	0.83951	0.000108834
PEX2	0.446054	0.000108834
HLA-DRB1	1.2119	0.000109132
ZNF438	0.360036	0.00010915
CPNE2	-0.379137	0.000109195
CACUL1	0.303788	0.000109195
PLOD2	0.698822	0.000109359
RHEB	0.464941	0.000109546
RSPH3	0.393158	0.000109734
FRS3	-0.510169	0.000109759
DARS	0.566323	0.000109759
CDC42BPG	-1.0458	0.000109783
REXO1	-0.670319	0.000109825
RPA1	0.319833	0.000110189
NINJ1	0.562242	0.000110266
MTURN	-0.566632	0.000110266
CHAF1A	-0.550099	0.000110443
HAUS4	0.542311	0.000110893
FAM49A	0.616956	0.000110893
PCNT	-0.523593	0.000110893
MYH14	-0.422441	0.000110893
STRN4	-0.437057	0.000111138
TMEM176B	0.670089	0.000111707
KIFC3	-0.490469	0.000111707
LMF1	-0.581646	0.000112586
EVL	-0.551472	0.000112677
AC007950.1	0.334144	0.0001128
MIRLET7BHG	-1.06151	0.000113069
SH3BP4	-0.431338	0.000113069
CPNE3	0.530635	0.000113069
ST3GAL6	0.537139	0.000113384
SOX10	-0.41113	0.000113865
ZDHHC11B	-1.10556	0.000115131
ZNF436	0.605368	0.000115131
S100A11	0.93674	0.000115214
METTL23	0.350846	0.000115766
MEF2C-AS1	0.525309	0.000116009
RBBP8	0.504129	0.000116938
DIS3L2	-0.423051	0.000117321
EIF4EBP3	0.600954	0.000117399
COPS7B	-0.245687	0.000117523
MAPKAP1	0.316469	0.000117819
CDKN2B-AS1	0.583651	0.000118923
ABCB8	-0.596023	0.000118923
IRGQ	-0.287015	0.000118923
EXOC7	-0.361345	0.000118923
C1QTNF3	0.558414	0.000120037
TMCO4	0.624479	0.000120138
GOSR2	-0.17777	0.000120138
ZNF330	0.403111	0.000121284
CPXM2	0.586702	0.000121967
AC138969.1	-0.813245	0.000122107
RPL39L	0.675214	0.000122172
ARMCX1	0.308471	0.000122882
AC023593.1	-0.808716	0.000122884
ATP6V1G1	0.432278	0.000122884
GFOD1	-0.581819	0.000123213
SALL3	-0.582407	0.000123335
CCR7	2.07375	0.000123424
RIMS1	-0.603305	0.000123677
AP002370.1	-0.862621	0.000124077
IFI27L1	0.620355	0.000124077
BAHCC1	-0.6706	0.000124077
LIX1L	0.308733	0.000124163
TF	-0.613853	0.000124163
RAB23	0.605924	0.000124292
TBC1D10B	-0.374853	0.000124546
CLUHP3	-0.664256	0.000124669
GALNT4	0.499981	0.000124776
TAOK2	-0.392315	0.000124825
SORBS1	0.472936	0.00012497
MOB1A	0.628587	0.000125265
RAMP1	0.530379	0.000126596
MLLT6	-0.530334	0.000127385
PLP2	0.784274	0.000127796
LINC01341	-0.935556	0.000127818
AC084880.1	0.685681	0.000127895
PAM	0.47336	0.000127895
GPRC5C	0.451318	0.000128559
AC011008.2	-0.940964	0.000129372
ITGA4	0.805638	0.000129578
RIPK2	0.56952	0.000130087
2004-09-01	-0.51332	0.000130087
VPS9D1	-0.618464	0.000130684
STARD4	-0.806213	0.000130874
SH2B1	-0.39596	0.000130874
AC055839.2	0.677894	0.00013102
IQSEC1	-0.356314	0.000131689
CBX7	-0.46573	0.000131791
SOX13	-0.446699	0.000132249
GPR27	-0.534464	0.000133396
WWP2	-0.283689	0.000133664
EDNRB	0.995769	0.000133664
AC018529.3	0.883754	0.000134208
DNMT3A	-0.465726	0.00013488
ADAMTSL2	-0.740646	0.000136934
ZZEF1	-0.350549	0.000137362
CDCA7	0.901606	0.000137545
TXNDC11	0.261764	0.0001378
RGS20	0.763994	0.000138447
NPIPA9	-0.826991	0.000138643
LRRC66	-0.701922	0.000139643
LINC02099	2.03806	0.000140002
MADD	-0.301093	0.000140099
MAPKBP1	-0.61566	0.000140264
CAMTA2	-0.497546	0.000140264
AC015909.5	-0.900295	0.000140346
POLR1D	0.330593	0.000140346
PLD5	-0.599438	0.000141863
CD38	0.995899	0.000141863
TMEM151B	-0.913188	0.000141863
MAP3K2	0.467547	0.000141863
LINC01347	-0.851643	0.000143138
NLRP12	1.27487	0.00014365
ZNF541	-0.936798	0.00014365
CHST13	1.56905	0.00014365
C15orf48	1.60786	0.000144067
RNF219-AS1	0.91682	0.00014482
ZFAND5	0.400131	0.000145166
AC123769.1	-2.03447	0.000150047
KCTD8	-0.486315	0.000150047
PCDHGC3	0.516789	0.000150047
PNRC1	0.470167	0.000150047
NEBL	0.620613	0.000150155
ABO	-1.43601	0.000150369
DTX4	-0.886266	0.000150369
2008-09-01	-0.371366	0.000150369
GNPDA1	0.455881	0.00015147
HNRNPA1P16	-0.789796	0.00015236
CAMKK2	-0.360095	0.00015236
CD74	0.866242	0.00015236
KPNA4	0.441538	0.000153751
ZNF512B	-0.609153	0.000154108
URGCP	-0.267266	0.000154108
LMAN1	0.504875	0.000154108
ANGPT1	0.783978	0.000154372
DCPS	-0.335349	0.000154858
PIK3C2G	0.992257	0.000155165
PTGR1	0.543474	0.000155165
MRPS6	0.589085	0.000155165
CDC42EP2	-0.58929	0.000155165
SLC16A2	0.359597	0.000155165
HOPX	0.640472	0.000155165
ALDH5A1	0.363069	0.000155165
KCNG4	-0.997175	0.000155354
UBXN2B	0.643285	0.000155523
XPOT	0.461227	0.000155523
AC011504.1	-0.627787	0.000155573
ZNF488	-0.530609	0.000155573
ERBB3	-0.534919	0.000155573
MPP1	0.376808	0.000155905
RNF152	-0.511778	0.000156747
CTSC	0.842612	0.000157061
SNHG29	0.489143	0.000157061
RAB11FIP3	-0.420414	0.000157303
PWRN1	-1.12548	0.000157708
HSCB	0.508967	0.000158039
RCSD1	0.703228	0.000160028
PTPMT1	0.337525	0.000160419
AP000280.1	1.86328	0.000160451
AC024614.4	-1.87663	0.000160451
ADCY6	-0.415457	0.000160663
AC116317.1	-0.922686	0.000161938
NOP10	0.556326	0.000161938
ZBTB7A	-0.41626	0.000164906
PRXL2C	0.464428	0.000165941
AC007012.2	-1.22697	0.000165952
AC138028.2	-1.23587	0.000165952
AL355974.1	2.0874	0.000165952
TMEM47	0.603717	0.000165997
HFE	0.565611	0.000167369
COQ2	0.501545	0.000167626
NFIA	0.412401	0.000169895
AC124319.3	-0.820694	0.000170033
2011-09-01	0.445313	0.000170458
LY6G5B	-0.810384	0.000171357
LDB3	-0.796231	0.000171357
KLF13	-0.421662	0.000171357
FAM71F2	-0.743633	0.000171837
DNAH10	-0.649277	0.000171837
CAND2	-0.470153	0.000172351
POLR2J4	-0.482831	0.000172417
ACAP3	-0.771329	0.000172539
DGKZ	-0.525021	0.000172562
ABCC1	-0.277396	0.000173099
KIF5A	-0.539231	0.000173099
LILRB4	0.863704	0.000173334
ERC2-IT1	-0.973085	0.00017358
JUP	-0.458336	0.000174853
SEZ6	-1.17184	0.000175655
VAMP8	0.910269	0.000175655
HDAC4	-0.436572	0.000175655
MGAT4A	0.515692	0.000175826
NKX2-2	-0.586959	0.000176903
MAST3	-0.508597	0.000177103
TXNDC17	0.483378	0.000178268
DPH2	-0.361569	0.000178582
CIB1	0.465178	0.000179779
KDM4A	-0.200004	0.000179779
SCAF1	-0.437714	0.000179779
KMT2D	-0.58783	0.000179779
STOX2	-0.340197	0.000180885
PPP1R13B	-0.515665	0.000181545
AC008958.1	-1.38848	0.000181844
TEX26	0.82357	0.000181894
AL672207.1	1.34973	0.000181948
SIK3	-0.418794	0.000181948
AL035106.1	-0.753708	0.000182271
APOC4-APOC2	1.59375	0.000182499
KCNH3	-0.943519	0.000184109
EYA2	0.553891	0.000184109
XYLT1	-0.347644	0.000184109
WWTR1	0.475423	0.000184265
MYO18A	-0.44658	0.000184486
EFCAB13	0.720394	0.000184494
STK26	0.822444	0.000184667
AC005495.1	-1.1618	0.000184667
SLC15A4	0.35506	0.000185391
TMED10	0.48121	0.000185544
LEFTY2	1.26321	0.000186171
MRPS28	0.438375	0.00018687
NEURL4	-0.447287	0.000188251
DOCK2	0.615828	0.000188251
ITGAX	0.655794	0.000188602
LINC02078	1.52129	0.000188621
FCGR2A	1.10274	0.000188621
PPIL2	-0.322247	0.000188741
SLC35F6	0.271936	0.000188741
AC134682.1	-1.22421	0.000189264
AMBRA1	-0.252473	0.000190648
RRAS2	0.56776	0.000191481
TMEM63A	-0.636604	0.000191871
DDR2	0.670522	0.000192508
SLC35E3	-0.5026	0.000193105
CCDC85A	0.435787	0.000193122
NEK6	0.347111	0.000194368
IPPK	-0.265532	0.000194382
GGCT	0.485128	0.000194493
SNRPG	0.58908	0.00019523
TOMM40L	-0.304418	0.000195726
AC135782.1	-1.31635	0.000195941
RPN2	0.35074	0.000196249
APBA1	-0.463314	0.000197392
PBDC1	0.384566	0.00019745
DIP2A	-0.42748	0.000197593
RPL36A	0.542573	0.000197662
MLLT1	-0.496765	0.000197775
FAM95C	-1.16483	0.000197851
AC138028.1	-1.35392	0.000197851
ARL6IP6	0.323259	0.000198126
BDH1	-0.569583	0.000198149
PDLIM5	0.441146	0.000198149
VPS37C	-0.307582	0.000199535
PRKAG2	0.465924	0.000199535
ATXN1L	-0.210558	0.000199904
AIF1L	-0.499719	0.000202053
GPSM1	-0.539454	0.000203415
MAPK8IP1	-0.484025	0.000203415
CERS6	0.50978	0.000203428
GJC2	-0.57066	0.000203744
TRPM6	-0.587214	0.000203917
CITED2	0.627846	0.000204279
ARHGAP17	-0.35448	0.00020473
CICP4	-2.03425	0.000204822
CGNL1	-0.510932	0.000204917
CINP	-0.240052	0.00020506
PCBP4	-0.512049	0.000205433
PPP1CB	0.613959	0.000206065
IGF2R	0.328537	0.000206176
EPHA5	0.598097	0.000206828
TSPOAP1	-0.753187	0.000206828
KLHDC2	0.269186	0.000207281
RAB12	0.377411	0.000207651
AC009090.5	-1.12357	0.000208271
CPE	0.526964	0.000208271
MTERF4	-0.3213	0.000208699
MPP2	-0.468724	0.000208699
FOXN3	0.356262	0.000208699
DOCK9	-0.456447	0.000210277
DOCK7	0.519924	0.000210546
TMEM123	0.461153	0.000210855
CAB39	0.397895	0.000210855
GRAMD2B	0.640096	0.000210855
SMPD4	-0.410144	0.000210977
LINC01503	1.02272	0.000211011
UGCG	0.788004	0.000211988
SMG6	-0.26424	0.000212105
ITM2B	0.395049	0.000212751
CHRM4	-1.51062	0.000212893
MAST2	-0.36858	0.000213694
CALCRL	0.775652	0.000213695
IKBIP	0.702236	0.000214303
CRTC1	-0.516411	0.000214303
FFAR1	-1.62012	0.000215097
AC009654.1	1.37343	0.000215097
TCTN3	0.336917	0.000215732
RABL6	-0.457699	0.000216613
ZNF778	-0.233334	0.000217949
TMEM151A	-0.553751	0.000217957
LGI3	-0.495515	0.000217977
NDRG1	-0.415924	0.000219008
ZNF609	-0.26366	0.000219236
EBAG9	0.410358	0.000220151
TNFSF13	0.556525	0.0002205
AC016026.1	-0.539656	0.000221581
SEC61B	0.450644	0.000222221
DTX2P1-UPK3BP1-PMS2P11	-0.686681	0.000222841
KLHL13	0.619007	0.000223306
MTHFR	-0.468889	0.000223306
CC2D1B	-0.299769	0.000224383
MYOZ1	0.705763	0.00022499
LY96	1.25563	0.000225466
MAP3K1	0.407957	0.000225466
ATP9B	-0.261621	0.000225466
PHLDB1	-0.659392	0.000226728
ANXA1	0.918756	0.000227372
ITPR2	0.404519	0.00022758
IQCN	-1.39364	0.000227984
PHF2	-0.276633	0.000229003
MCUB	0.61845	0.000229169
PLD6	-0.513267	0.000229376
COL8A2	0.696325	0.000229571
OGFRL1	0.802685	0.000229883
CHST8	-0.625881	0.00023303
LRRC56	-1.01242	0.000234251
CUX2	-1.8003	0.00023451
MRPS25	-0.345503	0.000235087
SPPL2B	-0.743968	0.000235186
FBXO2	0.46189	0.000235186
IPO13	-0.35406	0.000235659
TCEAL9	0.479496	0.000236478
LYNX1	-0.412289	0.000236698
PTGR2	0.401472	0.000237173
POU3F3	-0.395123	0.000237173
ACTG1P12	-1.43873	0.000237897
AC020658.7	-1.41289	0.000237897
AP000924.1	1.39344	0.000238252
AIMP1P1	-0.759391	0.00023917
LAMTOR2	0.468179	0.000239977
HDAC6	-0.335842	0.000240242
FGL2	0.78823	0.000240533
AC093642.2	-1.01488	0.000240672
PROM2	-0.837746	0.000240672
OTOAP1	1.35281	0.000240755
ZNF324	-0.444162	0.000241575
CPEB1-AS1	-0.635364	0.000242343
CANT1	-0.322202	0.000242343
SMAP2	0.510123	0.000243376
MGAT5B	-0.953103	0.000243551
SLAMF8	1.81879	0.000243551
EIF3E	0.617758	0.000243551
ARL11	0.79312	0.000243954
MYO15A	-1.19249	0.000245608
ARID3B	-0.451879	0.000245608
KLHL29	-0.839979	0.000245608
UFC1	0.43174	0.000245608
AP003108.5	-1.72813	0.000245608
ZBTB33	0.60896	0.000245978
SYNGR1	-0.585922	0.000246612
ATP6V1F	0.454374	0.000246687
NPLOC4	-0.275724	0.000247224
KRCC1	0.429971	0.000247592
UBIAD1	-0.254639	0.000247592
SEC16A	-0.272462	0.000247592
SLC2A10	0.458793	0.000247894
PLEKHG1	-0.531583	0.000247894
MAP3K11	-0.493854	0.000247894
APBB1	-0.42569	0.000247894
SLC4A4	0.687019	0.000247894
HERC5	0.436767	0.000248051
NPIPB11	-0.846627	0.000249194
MCFD2	0.352102	0.000249206
AC116533.1	0.608609	0.000249669
FLNB	-0.47795	0.000249897
PAIP2B	-0.66228	0.000249897
COX19	-0.454852	0.000249921
RAP2C	0.40513	0.000250213
AC127024.2	-1.42149	0.000250693
SPIRE1	0.314994	0.000251098
APLP1	-0.518624	0.000251379
HYDIN2	-0.569945	0.000251379
PLPP2	-0.500672	0.000254672
KCNQ2	-1.29183	0.000255926
CEBPG	0.473581	0.000255926
HYDIN	-0.583468	0.000256109
BTN2A2	0.450658	0.000257931
TECPR2	-0.329007	0.000257931
GTF2F2	0.348313	0.000260003
RAB7A	0.331844	0.000260117
CYP27A1	0.371162	0.000260351
ABHD17A	-0.470894	0.000260471
TBXAS1	0.734127	0.000260486
AL391832.4	-1.01204	0.000261704
KLHDC4	-0.519999	0.000261704
MFAP3L	0.464075	0.000261704
ACTN4	-0.395697	0.000261704
CDHR1	-0.690366	0.000262118
FAM114A1	0.404038	0.000262118
HID1	-0.74637	0.000262118
FOXP4	-0.48847	0.000264638
AC122688.3	-0.864531	0.000265261
AHCYL1	0.610871	0.000265332
ABCB7	0.3263	0.000266403
ZBTB39	-0.321572	0.000266412
AC007952.5	-1.71259	0.000267387
RFPL1S	-0.705222	0.000267832
PRPF40B	-0.417665	0.000267832
PEX11A	0.453853	0.000268652
SFSWAP	-0.395062	0.000268652
SLC39A2	1.46888	0.000269673
LYSMD2	0.433618	0.000275526
AC079336.7	-1.2416	0.000275526
FGFR1	-0.270844	0.000275526
AL049839.2	1.44255	0.000275565
HIP1R	-0.609201	0.000275924
C9orf64	0.352929	0.000276463
TLR8	1.26108	0.000276764
CASKIN1	-0.88401	0.000277099
RBM19	-0.421484	0.000277099
PKD1	-0.719871	0.000277823
HS3ST2	1.35047	0.000278703
NEURL1	-1.26683	0.000279642
DPEP3	1.44633	0.000279642
ARHGEF37	-0.517061	0.000279642
MBNL1	0.336791	0.000279642
AC099521.2	-1.56094	0.000280404
AR	0.500466	0.000281354
GDPD2	0.617349	0.0002819
NCKAP5L	-0.545333	0.0002819
STARD9	-0.602882	0.0002819
GHR	0.522503	0.000282024
ZNF418	-0.383063	0.000282044
RANGAP1	-0.380694	0.000282414
MAP4K4	-0.312276	0.000284349
BEGAIN	-0.77512	0.000285111
CDK5R1	-0.725543	0.000285485
C1QBP	0.412162	0.000285485
DPH6-DT	0.888521	0.0002867
ADH5	0.475233	0.000287158
ADGRA3	0.498005	0.000287158
FGD5P1	-0.875621	0.00028904
PTPRZ1	0.705785	0.000289519
AC012313.8	-0.704675	0.000289544
BMPR1B	0.648435	0.0002896
THBS2	0.493193	0.000290284
AP006284.1	-1.73232	0.000291203
GABRG1	0.851351	0.000291203
CARNS1	-0.893414	0.000291203
CSNK1G2	-0.461398	0.000291936
C1orf54	0.614686	0.000292781
RDH13	-0.579233	0.000292781
SERPINB1	0.60203	0.000292781
SLC6A1	-0.460311	0.000292781
PLEKHG5	-1.09275	0.000293226
COL16A1	-0.830536	0.000293258
RALGPS2	0.593232	0.000295428
SMARCA1	0.50683	0.000295688
EP400P1	-0.508403	0.000296333
GBA2	-0.394957	0.000297469
DPH5	0.38281	0.000298059
CASP8	0.559766	0.000300099
NCOR2	-0.572226	0.000300223
AC007920.2	0.966518	0.000300282
ARPC3	0.48968	0.000300518
SLC8A2	-1.11068	0.000301533
DBI	0.624888	0.000301533
PLCD1	0.586285	0.000301595
CKMT2	-0.605583	0.000303632
TFEB	-0.454042	0.000304555
HIRAP1	1.11438	0.000304576
TOX3	-0.48513	0.0003057
SCAMP4	-0.410127	0.0003057
CCDC180	-0.652359	0.000308534
RGS18	0.928047	0.000309203
MUC20	-1.02868	0.000309915
FAM222B	-0.276956	0.000310973
AK4	0.569216	0.00031128
YLPM1	-0.235524	0.000312577
TNRC18	-0.539862	0.000313467
MOV10L1	-0.681115	0.000314007
LRRC25	1.0343	0.000314069
IQCH-AS1	0.444878	0.000315896
PRPF40A	0.367298	0.00031595
FNBP1	-0.274446	0.000317293
BCL2	0.361199	0.000318709
AC240565.2	-1.19491	0.000319697
USP54	-0.354001	0.000321845
CABLES1	-0.917051	0.00032204
OPN3	0.591347	0.000322204
SLC25A25-AS1	-0.811261	0.000323466
ATG5	0.40068	0.000324205
SLC13A5	-1.63467	0.000324809
DHRS11	-0.678226	0.000324809
DOP1B	0.351754	0.0003252
TLK2P1	-0.823197	0.000327499
AC090114.2	-0.510314	0.000328847
ETFDH	0.311346	0.000329058
CNN3	0.743106	0.000330161
ATP6V1FNB	-0.748649	0.000330414
PRKCZ	-0.448234	0.000330414
EMBP1	-0.637619	0.000331172
CACNA1H	-1.74185	0.000334424
FAR2	0.628602	0.000334554
GRM2	-1.33536	0.000336594
MAG	-0.570248	0.000336594
NUDT19P5	1.19829	0.000337085
LINC01630	-0.653488	0.000338273
GK	0.923693	0.000339991
WIZ	-0.432156	0.000340332
AP000757.1	1.44653	0.000340918
NUP43	0.272724	0.000341563
AL356215.1	0.925572	0.000342047
ADIRF	0.715034	0.00034302
PLEKHA8P1	0.620321	0.000343227
AC073349.1	1.11155	0.000343672
NIPAL4	-0.683396	0.000343742
GPR37	-0.449378	0.000343742
CAPRIN1	0.348003	0.000343742
CYP11A1	0.583088	0.00034463
HNF4G	0.798063	0.000344935
MOSPD1	0.531715	0.000344935
SRRM3	-1.65815	0.000344935
C5AR1	1.27494	0.000345232
SUGP2	-0.33399	0.000345702
DNAH1	-0.680189	0.000346612
SMPD3	-0.985374	0.000346842
ZNF251	-0.31574	0.000346842
PPP2CB	0.433808	0.000347073
BOK	-0.526674	0.000347073
TPP1	0.343604	0.000347504
HIC2	-0.620676	0.000349593
RPS6KL1	-0.635738	0.000350689
PARD6B	0.444556	0.000350724
SMIM20	0.500665	0.000350724
C6orf62	0.431308	0.000351155
DERA	0.452192	0.000352098
NPTXR	-0.493202	0.000352726
BLOC1S5	0.377648	0.000353582
AC017116.2	-0.807155	0.000356783
CHFR	-0.460448	0.000356783
DDIT4L	0.809093	0.000357211
KANK4	-0.65361	0.000357211
ATXN2	-0.227527	0.000357211
NEXN	0.640899	0.000357554
STRC	-0.922456	0.000357974
HCG18	-0.331161	0.000357974
SND1	0.288089	0.000357974
PCGF2	-0.507987	0.000359179
DLG2	-0.503241	0.000359245
MYH7B	-0.759527	0.000359323
CHST6	0.474394	0.000359481
AC104129.1	-1.4556	0.000360393
SHANK1	-1.53872	0.000361264
AC005034.6	0.925941	0.000361571
CYTH2	-0.425058	0.00036186
GNAI3	0.412492	0.000362502
ZNF343	-0.297063	0.000364438
SRGAP2B	0.361628	0.000367254
ADAM19	-0.645502	0.000367358
KCNT1	-1.87586	0.000367902
PRDM11	-0.435299	0.000368026
SLMAP	0.236351	0.000370733
AC020661.1	-0.92329	0.00037082
GBP3	0.886504	0.000371085
FZR1	-0.427253	0.00037109
HEATR5A	0.397582	0.000371097
PIP5K1C	-0.551803	0.000371688
PIEZO2	-0.494941	0.00037231
CERCAM	-1.04829	0.00037231
AC139426.1	-1.37674	0.000373021
NCKAP1L	0.677818	0.000373037
C8orf34	0.766568	0.0003736
AC138932.1	-0.870307	0.000373782
ZDHHC8P1	-0.75585	0.000374872
CETN3	0.413832	0.000374872
ZFP41	-0.632723	0.000374872
CMTM6	0.54578	0.000374872
PRKD3	0.499587	0.00037616
CMIP	-0.365288	0.000376255
DNAJC5	-0.335785	0.000376699
AC135048.4	-1.31124	0.000379637
XKR6	-0.648946	0.000379811
ITGB2	0.920524	0.000379897
DUSP8P5	-0.77541	0.000379997
FUCA2	0.445817	0.000380227
LINC01515	0.66714	0.000380502
AC022893.3	1.24803	0.000381416
B3GALT5-AS1	0.562857	0.000381438
SHLD2	0.345265	0.000384432
CLNS1A	0.405345	0.00038526
NRP2	0.669877	0.000387989
RAB34	0.434973	0.000388204
STRADA	-0.251351	0.000391222
LINC00997	-0.427967	0.000392207
SNORA59B	0.978599	0.000393375
AZI2	0.433001	0.000395625
GPX8	0.967443	0.000397039
SORD	0.424251	0.000397039
SDHD	0.452959	0.000399721
TSC2	-0.532863	0.000400153
LYRM1	0.430845	0.000400767
STX6	0.303895	0.000400767
RSRC2	0.245696	0.000400767
AFG3L1P	-0.638282	0.000403406
AC009041.2	-0.759663	0.000403881
TRAK2	-0.560145	0.000403881
AL137026.1	0.899253	0.000404012
AP005212.4	-1.28569	0.000406324
FAHD2B	0.379966	0.000407057
ACSS2	-0.32477	0.000407057
CCND2	0.493047	0.000407057
LINC01140	0.581012	0.000412054
PRKAR2B	0.47361	0.000412054
CLASRP	-0.686577	0.000412054
GTF3A	0.389893	0.000412054
ELOCP23	1.16815	0.000412097
GRID2IP	-0.828164	0.000412142
AC092068.3	-1.30087	0.000412142
KATNB1	-0.451492	0.000412142
CHUK	0.408452	0.000412142
C21orf62	0.83203	0.000412376
PIAS1	0.362457	0.000412851
UTP18	0.315153	0.000416254
BMP8A	-0.792096	0.000416254
TCEA3	0.572766	0.000416791
MIR4500HG	0.845305	0.000416816
TMEM184C	0.363629	0.000416816
LINC01088	0.500399	0.000418948
UNC5B	-0.332194	0.000419012
AL355974.3	1.7161	0.000419116
NMRK1	0.544862	0.000419989
HIPK2	-0.360439	0.000421961
DLGAP3	-1.46223	0.000424011
AC008556.1	0.628839	0.000424524
CD53	0.82917	0.000425471
BX324167.2	-1.25671	0.000425718
CDC42EP4	0.42964	0.000425719
AC118344.2	-0.86638	0.000426198
ARFGAP1	-0.552759	0.000426198
JAG2	-1.18992	0.000427922
RECQL	0.447136	0.000428581
LINC01978	-0.763775	0.000428933
PLXNB3	-0.636968	0.000428938
NINL	-0.584431	0.000430215
MPRIP	-0.318205	0.000430892
PGGT1B	0.499935	0.000433036
AC233701.1	-1.92844	0.00043386
LRRFIP1	0.383043	0.000435157
AC107075.1	1.56409	0.000435554
UBE4B	-0.223835	0.000435554
EP400	-0.328938	0.000435554
ZNF71	-0.317208	0.000438052
SOX6	0.508702	0.0004394
PHF12	-0.29453	0.0004394
KIAA1191	0.279021	0.0004394
CSNK2A2	0.264394	0.000439679
PCSK6	-0.485954	0.000439991
RFTN1	0.735411	0.000440168
CD22	-0.742814	0.000440168
SPARCL1	0.493713	0.000440599
MYO19	-0.525328	0.000443115
APBB2	-0.363225	0.000443461
NRG2	-0.538334	0.000446332
CTTN	-0.305008	0.000446332
RAB31	0.565854	0.000446332
MAPK8IP2	-0.657002	0.000447244
AGRN	-0.58064	0.00044767
AC092384.3	-1.44905	0.000447835
RNF6	0.365337	0.000449644
LDLRAD3	-0.330583	0.000451835
DPY19L3	0.470253	0.000451835
AFDN	-0.307745	0.000451835
ANK3	-0.431471	0.000451835
AC011374.2	0.985128	0.000453923
ELF1	0.368208	0.000454877
EME2	-0.901361	0.000455402
MMP15	-0.577256	0.00045559
REC8	-0.542707	0.000457694
MRPL3	0.385414	0.000457694
SNX2	0.36282	0.000457694
AK3	0.469953	0.000457694
CNBP	0.414032	0.000457694
PCBP2	0.279391	0.000457694
AP004608.1	-0.956949	0.000458626
GYG1	0.584908	0.000463594
SYN3	-0.883336	0.000463915
TRIM58	-0.78394	0.000463972
PDE10A	-0.832882	0.000465126
AGT	0.57289	0.00046641
RNF217	0.391975	0.000467062
PLEKHM1P1	-0.689446	0.000468378
KCNJ2	-0.492429	0.000469009
GPC4	0.369728	0.000470856
TRDN	0.96735	0.000471156
CDK16	-0.318802	0.000471156
PKD1P6	-0.806888	0.000473207
RNF207	-0.834245	0.000475577
CYBB	0.880362	0.000476334
GPR65	1.00559	0.000476502
LRAT	0.77925	0.000476502
KIRREL3	-0.799102	0.000476502
MATN2	0.595966	0.000476502
AC006330.1	-0.843159	0.000476755
RCN2	0.341641	0.000476784
ASXL1	-0.265385	0.000476784
LINC01006	-0.316586	0.000477395
AP003559.1	-2.20141	0.000478
CDC26	0.429582	0.000480032
GRIPAP1	-0.378556	0.000480032
PRR12	-0.539481	0.000480205
KNCN	-1.87937	0.000480738
APOBR	0.837211	0.000480738
LONP2	0.215443	0.000480738
PTPRJ	0.424077	0.00048092
CRISPLD1	0.8888	0.000481172
ADA2	0.412258	0.000481172
KIF5C	-0.342266	0.000481172
SLFNL1-AS1	-0.94829	0.000481446
CCNG2	0.458069	0.000483146
SPIRE2	-0.708117	0.000484047
TBC1D17	-0.325625	0.000484047
PTPRH	-0.623889	0.000485014
PDXP	-0.463138	0.0004851
GON4L	-0.244296	0.000485437
AP3B2	-0.715016	0.000485508
HOXD1	-0.671137	0.000485736
PPP1R3F	-0.420055	0.000486397
DDX39B	-0.269402	0.000486672
SYNGAP1	-0.561378	0.0004869
AC092171.5	-0.986053	0.000487489
RADIL	-0.591688	0.00048877
SASH1	-0.28831	0.000490068
AC026469.1	-1.33266	0.000490863
AL662907.1	-0.936109	0.000491067
C2orf88	0.572548	0.000491366
ADCY2	0.458847	0.000491489
PPT1	0.503532	0.000493626
HMBOX1	0.289543	0.000497101
MAML2	0.272692	0.000497423
GNPTAB	0.357624	0.000499564
ADGRF5	-0.994371	0.000499695
MTCL1	-0.624775	0.000501947
RLBP1	0.983985	0.000502181
TMEM145	-0.641439	0.000502181
PYCARD	0.892995	0.000502181
AC008403.1	-0.667172	0.000502181
KCNE4	1.06329	0.000505703
GALNT3	0.767282	0.00050645
LINC00940	-1.01103	0.000507282
EIF4G3	-0.197479	0.000507632
CNTN1	0.688705	0.000508234
DOLPP1	-0.281668	0.000508432
C1QC	1.1315	0.000508432
AC110079.1	-0.675503	0.000511114
LARP7	0.39171	0.000513875
AC011676.5	-1.0805	0.000515234
SLC6A9	-0.432951	0.000519315
IGF1R	-0.322475	0.000520379
AC040160.1	-0.901662	0.000521064
ABHD14B	0.38844	0.000521875
AC024610.2	-1.73618	0.000523486
RTN2	-0.764811	0.000523486
PELP1	-0.313313	0.000523486
MINDY1	-0.313745	0.000523486
WFS1	0.386831	0.000523486
MAP7D1	-0.36584	0.000526327
PSKH1	-0.406513	0.000526736
PAQR4	-0.481636	0.000537971
YBX1	0.40594	0.000539553
ITPRIPL2	0.439575	0.000542478
LINC01354	0.872546	0.000543189
ATP1A2	0.349163	0.000543189
GIGYF1	-0.540261	0.000545131
SSR3	0.519753	0.000547947
CLEC12A	1.59062	0.00054939
GAL3ST1	-0.521237	0.00054939
ZNF217	0.410498	0.00054939
SETD1B	-0.469023	0.00054939
PLBD1-AS1	0.934083	0.000549906
C2CD2L	-0.376035	0.000549906
ZNF862	-0.372948	0.000549906
HERC2P9	-0.831703	0.000549906
PTPRK	-0.331916	0.000549906
TRAM1	0.480477	0.000550087
KCNMA1	0.44094	0.000550087
RERE	-0.296033	0.000550087
DPP6	-0.440865	0.000550795
SYS1	0.288242	0.000554567
NCBP2	0.386574	0.000554617
LRRC3	-0.785371	0.000557083
CCDC138	-0.421479	0.000557083
ARHGAP23P1	-1.26318	0.000561392
PKD1L1	-0.596086	0.00056143
PGBD5	-0.309707	0.00056143
POLR2J3	-0.820894	0.000562015
GRID1	-0.348129	0.000562271
ATXN7L2	-0.721834	0.000562386
TANK	0.400025	0.000564058
UBR5-AS1	0.536934	0.000566098
JMJD7-PLA2G4B	-0.791986	0.000566215
CMTM4	0.343447	0.000566215
AC003665.1	-0.618049	0.000567919
LINC02175	-0.659882	0.000568577
STOM	0.554942	0.000568577
AL121832.3	-1.01693	0.000568662
TCTN1	0.30978	0.000568662
MCF2L	-0.69502	0.000568668
AJ011931.1	-1.27266	0.000572385
GAPT	0.903838	0.0005743
MSTO2P	-0.83188	0.000574743
SMIM30	0.609947	0.000574743
CTPS1	-0.321103	0.000574743
EIF4EBP2	0.359539	0.000574743
ERLIN2	0.351175	0.000576634
AC016831.7	-0.537684	0.000577043
AC012676.5	-1.04506	0.00057835
LENG8	-0.786092	0.00057835
PDE4C	-1.61957	0.000580439
MYLIP	0.382987	0.000580439
GPR162	-0.638898	0.000581931
STAT5A	0.45569	0.000582206
LIPE	-0.526991	0.000582206
SNAI2	0.768878	0.000582216
SF3B6	0.490591	0.000582525
EDC3	-0.231775	0.000583183
C16orf70	-0.285012	0.000583327
CRHR2	-1.52158	0.000583966
TMEM86A	0.436968	0.000584632
TGFB2	0.878523	0.000584632
DNAH17	-0.628929	0.000585435
FNDC3A	0.400281	0.000586136
MAT2A	0.304457	0.000586136
INHBA	0.454576	0.000586412
MMAB	-0.444007	0.00058893
STK24	0.276269	0.000589148
PRRT3	-0.585826	0.000589189
TMED5	0.529406	0.000590213
PPP3R2	-1.44191	0.000590825
SYNE1	-0.331581	0.000592439
C4orf50	-1.15326	0.000594616
APOBEC3G	0.501284	0.000594957
SPN	0.74972	0.000594957
TXNDC15	0.269083	0.000594957
GAS7	-0.36522	0.00059513
AKR1C2	0.804003	0.000595578
ANKRD23	-0.653812	0.000595818
DENND1A	-0.334161	0.000597733
SLC7A1	-0.314214	0.000599438
KIAA0355	-0.259591	0.000603388
PLA2G4B	-0.907421	0.000603565
CAMK2A	-1.41155	0.000605927
PAPOLG	0.45686	0.000606522
AL662907.2	-0.844025	0.00060668
IRF2	0.207944	0.00060668
RPS2P44	-0.579759	0.000607444
KIF17	-1.32378	0.000607859
CD180	1.15751	0.000608045
NARS2	0.298419	0.000608045
MMP2	0.883647	0.000608323
WDR59	-0.274934	0.000608323
MPPED1	-0.906699	0.000610516
AC066616.2	1.54918	0.000611556
P2RX1	0.775327	0.000611631
AC131160.1	-0.788314	0.000611761
SLC35G2	0.406211	0.000613649
PCYT1B	-0.473603	0.000613649
TP73-AS1	-0.307044	0.000613649
FKBP11	-0.574077	0.000614772
MVD	-0.59746	0.000614772
HDAC5	-0.36907	0.000614772
NRDE2	-0.276302	0.000615115
APAF1	0.363372	0.000615834
MSTN	0.735169	0.000616413
TMEM9B	0.376373	0.000616413
AC011700.1	-0.679452	0.000618652
GPR61	-0.988575	0.000618652
DYNLT3	0.640088	0.000618652
FCGR2C	1.05628	0.000618652
CLU	0.480345	0.000621997
RNF135	0.426878	0.000622973
DOK5	0.544178	0.000623932
ARHGEF26-AS1	0.556656	0.000623932
CCDC149	-0.282371	0.000623932
SLITRK5	0.392423	0.000623932
PAXIP1-AS2	0.442679	0.000625146
PIGT	-0.202722	0.000625527
SNX18P3	-0.904321	0.0006268
SERPINE1	1.38892	0.000627769
TMEM263	0.490621	0.000627769
AC118344.1	-0.900475	0.000629002
LINC00957	-0.494351	0.000629002
C9orf3	-0.294598	0.000632866
PPP1R3D	0.32884	0.00063545
DMWD	-0.492962	0.00063545
CLDN9	-1.1628	0.000636624
RHOBTB3	0.424539	0.000636914
ADD3	0.555284	0.000638286
FSD1	-0.696778	0.000638466
POLR3DP1	-1.03539	0.00063978
RRM2B	0.62217	0.000642482
HIPK1	0.297489	0.000642482
GRM4	-1.94046	0.000645461
KLF3P1	-0.84163	0.000645461
PEX12	0.462437	0.000646769
SLC38A6	0.373379	0.000649059
ZNF316	-0.40644	0.000649338
LZTS1	-1.02413	0.000649616
MALT1	0.4003	0.000649616
SCP2	0.431757	0.000649616
PYURF	0.323318	0.000650018
PLEKHA5	0.477861	0.000650188
DUSP26	-0.422714	0.000652481
SETD1A	-0.461367	0.000652503
GPM6A	0.657909	0.000654141
ELFN1	-1.17434	0.000655505
ERCC3	-0.224714	0.000655505
SEPHS1P6	-1.16638	0.000656265
HPD	1.01515	0.00065651
SLC45A1	-0.423082	0.000657224
ZBTB41	0.550781	0.000658057
SP3	0.333555	0.000665365
FTH1P19	-1.03075	0.000665578
GLYCTK	-0.800521	0.000666743
CDC42BPB	-0.260129	0.000669251
RSL24D1	0.565216	0.000669671
SLC19A2	0.68699	0.000671095
TCP11L1	-0.231422	0.000671095
TRIM34	0.503291	0.000672354
IGHMBP2	-0.407261	0.000672354
UVSSA	-0.439939	0.000675057
RB1	0.463288	0.000675057
SCPEP1	0.349652	0.000675269
PPP1R37	-0.409265	0.000675269
SPG7	-0.450815	0.000677001
AL158064.1	0.747716	0.000677149
ARHGEF16	-0.772999	0.000679228
ARL14EPL	1.3019	0.000679228
B4GALT2	-0.368103	0.000679228
SPAG1	0.405919	0.000680211
DOT1L	-0.796068	0.000681569
AL390726.5	-0.981517	0.000685112
C8orf37	0.493018	0.000685112
AP000459.2	-1.2285	0.000685112
UBE2E1	0.510361	0.000685112
ARRB2	0.513039	0.000685112
MOB1B	0.587845	0.000685112
NHSL1	0.338621	0.000685112
TEDC1	-0.585413	0.000687331
ERG	-0.995393	0.00068869
USP31	-0.404175	0.000690423
MTAP	0.300579	0.000691352
DNER	0.481989	0.000691797
DPH3	0.462786	0.000693281
ANKS1A	-0.393984	0.000696769
GTF2IP12	-0.605188	0.000700098
UNC93B1	0.668256	0.000700098
OSGIN2	0.818816	0.000700098
AC004678.1	-1.37411	0.000700153
2005-09-01	-0.558964	0.000700685
ADAT3	-0.659192	0.000700806
BX842568.2	-1.5091	0.000700806
TUBGCP6	-0.560946	0.000700806
TMEM38A	0.442216	0.000700879
ILF3	-0.214707	0.000701464
HMGN1	0.325197	0.000702285
LIFR	0.556065	0.000702285
VPS45	0.33839	0.000703782
CYP2U1	0.4191	0.000703784
CADM1	0.289789	0.000703784
SLA	0.932556	0.000705103
RASSF3	0.467251	0.000705103
METTL7A	0.449915	0.000705103
FXYD7	-1.06815	0.00070612
TSPAN33	0.35221	0.00070612
PDPN	0.697518	0.00070636
AOAH	0.596262	0.000706714
AC040160.2	-0.98822	0.0007101
CARD14	-0.69099	0.0007101
ST7	0.312736	0.0007101
ZBTB49	-0.314053	0.0007161
DGCR8	-0.367138	0.00072023
ENKUR	0.633246	0.000721908
AZIN2	-0.623292	0.000721943
MTG1	-0.56322	0.000725836
AC139530.1	1.321	0.000727334
NBPF11	-0.307562	0.000728463
LPP	0.48835	0.000729486
AC004491.1	-0.884029	0.000729529
NRARP	-0.618811	0.000729529
NLE1	-0.30263	0.000729529
C1orf162	0.871347	0.000729529
HNMT	0.662664	0.000729529
NUP50	0.239168	0.000729529
SRCAP	-0.387505	0.000729529
NEK4	0.184775	0.000731098
MAML1	-0.377612	0.000732827
OR6W1P	-0.984214	0.000734155
MPHOSPH6	0.424738	0.000735612
GIMAP2	0.728383	0.000735884
ADGRG5	-1.26847	0.000737519
RNPEP	0.320374	0.000745975
DIAPH2	0.403993	0.000745975
DENND4B	-0.47732	0.000746318
PAQR7	0.309381	0.000746799
PYGL	0.763331	0.000746799
PHOSPHO1	-1.05657	0.000747049
DPYSL4	-0.540303	0.000748204
MMP24	-1.14438	0.000748934
CSTB	0.618945	0.000748934
LINC00886	0.515712	0.000751156
BORCS8	-0.545962	0.000751443
INPP5E	-0.596791	0.000755288
AC055811.4	-0.683737	0.000756162
C2CD4C	-1.06279	0.000756263
GSTO1	0.494088	0.000759491
ACAT1	0.341315	0.000759491
ASPRV1	-0.387321	0.000759851
PPIL3	0.487118	0.000759851
FBF1	-0.516953	0.000762269
RAB32	0.586008	0.000762408
F2RL1	0.75768	0.000766695
ADAMTS2	-0.846269	0.000766695
ADAMTS3	0.885376	0.000767179
CACNA1C	-0.485115	0.000767179
SYNPO2	0.531262	0.000767179
TMEM189	-0.329109	0.000769025
HOXD4	-0.564756	0.000769253
AC104461.1	0.813085	0.000769684
PCAT14	1.14931	0.000769684
SEZ6L2	-0.746433	0.000772267
HLA-DQA1	1.40775	0.000772716
AC084125.2	-1.1107	0.000774858
RARRES1	1.52451	0.000774876
RAB28	0.307921	0.000776708
TSC1	-0.228328	0.000778273
GNB3	-1.20173	0.000779697
BICRA	-0.663604	0.000779697
LINC02620	1.13978	0.000781299
PIGG	-0.278446	0.000781299
AL163636.2	1.27611	0.000781511
RPP25	-0.35678	0.000785028
[truncated: 23,391 more rows]

## Sheet: Fig1f,g
Raw and processed source data, with visualizations, can be found at neurolipidatlas.nl
Dataset titles (searchable in neurolipidatlas.nl):
C9orf72 Drosophilia brains (RNA only/G4C2-36/GR36 vs WT) – Giblin et al.
