# Supplementary material for: Neuronal polyunsaturated fatty acids are protective in ALS/FTD
Source: Nat Neurosci. 2025 Feb 25;28(4):737–47. doi: 10.1038/s41593-025-01889-3 (PMC11976277; doi:10.1038/s41593-025-01889-3)
Supplement: Supplementary file 5 — Statistical source data. [file 41593_2025_1889_MOESM5_ESM.xlsx]

## Sheet: Fig 3b
Raw and processed source data, with visualizations, can be found at neurolipidatlas.nl
Dataset titles (searchable in neurolipidatlas.nl):
Human Cerebellum FTLD vs control (Isaacs)
Human prefrontal cortex gray matter FTLD vs control (Isaacs)

## Sheet: Fig 3c
Cbl - Control	Cbl - FTLD	F.Ctx - Control	F. Ctx - FTLD
0.930848	0.714958	1.01864	1.12887
0.667274	0.870604	1.1865	1.11445
0.661328	0.736433	0.927783	0.954712
0.697814	0.687682	0.741873	0.414696
0.780009	0.561773	1.19998	0.383165
0.59077	0.66991	1.07416	1.23784
0.835042	0.728365	1.07484	0.916709
0.722937	0.730203	1.2197	0.708829
0.702343	0.796289	1.03656	1.00698
0.925638	0.593262	0.908857	0.648635
0.667096	0.792284	1.09658	1.1992
0.346403	0.568255	0.748785	0.891323
0.906332	0.740496	1.23431	0.985717
	0.660932		1.17769
	0.681021		0.738117
	0.596791		0.671053
	0.776333		0.72437
	0.813464		1.00646
	0.739007		1.06394
	0.460919		1.05937
	0.583803		0.752272
	0.495041		0.846863
	0.568695		1.02406
	0.687003		0.767929
	0.677983		0.528939
	0.795072		1.1092
	0.6865		0.642964
	0.729785		1.10159
	0.645887		0.588566
	0.700279		0.902544
	0.502122		0.971721
	0.554311		1.13491
	0.721969		0.934458
	0.46758		0.700017
	0.749487		1.05456
	0.649697		0.864331
	0.737478		1.24411
	0.705052		0.86307
	0.730828		1.03312
	0.642251		0.707855
	0.61438		1.03193
	0.738883		1.12737
	0.581829		1.10937
	0.690875		1.16553
	0.624877		0.346219
	0.675882
	0.617439
