# Supplementary material for: Neuronal polyunsaturated fatty acids are protective in ALS/FTD
Source: Nat Neurosci. 2025 Feb 25;28(4):737–47. doi: 10.1038/s41593-025-01889-3 (PMC11976277; doi:10.1038/s41593-025-01889-3)
Supplement: Supplementary file 6 — Statistical source data. [file 41593_2025_1889_MOESM6_ESM.xlsx]

## Sheet: Fig 4b
Proportion of survivors
day	(G4C2)36 + 0mM	(G4C2)36 + 0.15 mM C18:2 (ω6)
0	1	1
0	1	1
3.5	1	1
5.5	1	1
7.5	1	1
9.5	0.967105	1
10.5	0.815789	0.947761
11.5	0.595125	0.761194
12.5	0.31428	0.537313
14.5	0.066868	0.164179
17.5	0.0267472	0.0597015
19.5	0.0267472	0.0522388
21.5	0.0200604	0.0373134
24.5	0	0.00746269
27.5	0	0

## Sheet: Fig 4c
Proportion of survivors
day	(G4C2)36 + 0mM	(G4C2)36 + 0.15mM C18:3 (ω3)
0	1	1
0	1	1
3.5	1	1
5.5	1	1
7.5	1	1
9.5	0.967105	1
10.5	0.815789	0.950355
11.5	0.595125	0.75028
12.5	0.31428	0.600224
14.5	0.066868	0.200075
17.5	0.0267472	0.0857463
19.5	0.0267472	0.0714552
21.5	0.0200604	0.0285821
24.5	0	0

## Sheet: Fig 4d
Proportion of survivors
day	(G4C2)36	(G4C2)36 + FAT-2
0	1	1
0	1	1
3	1	1
6	1	1
8	1	1
10	0.993197	1
11	0.972789	1
12	0.857143	1
14	0.646259	1
16	0.47619	0.986301
18	0.360544	0.979452
20	0.292517	0.952055
22	0.231293	0.917808
24	0.14966	0.856164
26	0.0816327	0.705479
29	0.0204082	0.315068
32	0.0136054	0.150685
35	0.0136054	0.0479452
37	0.00680272	0.0273973
39	0	0

## Sheet: Fig 4e
Raw and processed source data, with visualizations, can be found at neurolipidatlas.nl
Dataset titles (searchable in neurolipidatlas.nl):
C9orf72 Drosophilia brains (G4C2-36 + Desat1/FAT2) – Giblin et al.

## Sheet: Fig 4g 
	Dead			Partial recovery			Full recovery
	Replicate 1	Replicate 2	Replicate 3	Replicate 1	Replicate 2	Replicate 3	Replicate 1	Replicate 2	Replicate 3
(G4C2)36 uninduced	0	0	0	0	0	0	100	100	100
(G4C2)36 induced	40	33.33	53.33	46.66	66.66	46.66	13.33	0	0
(G4C2)36 + FAT-2	0	0	0	13.33	20	20	86.66	80	80
