# Supplementary material for: Neuronal polyunsaturated fatty acids are protective in ALS/FTD
Source: Nat Neurosci. 2025 Feb 25;28(4):737–47. doi: 10.1038/s41593-025-01889-3 (PMC11976277; doi:10.1038/s41593-025-01889-3)
Supplement: Supplementary file 7 — Statistical source data. [file 41593_2025_1889_MOESM7_ESM.xlsx]

## Sheet: Fig 5c
	Control SNs						C9 SNs
BFP	5.5	12.1	11.7	10.1	7.6	8.3	58.4	62.9	71.5	66.3	47.1	43.8
FAT-1	7.2	10.4	12.8	3.3	2.1	8.9	27.1	44.9	32.1	17.6	20.8	31.9
FAT-2	6.8	9.1	5.5	12.8	6.5	8.2	26.8	33.2	41.7	26.6	31.2	19.5

## Sheet: Fig 5d
	Control SNs						C9 SNs
BFP	105.7	103.2	94.6	95.3	102.1	99.1	75.6	62.8	45.3	65.9	55.1	49.8
FAT-1	101.7	97.6	92.4	103.9	105.5	90.4	87.2	71.5	70.8	83.2	76.1	80.9
FAT-2	93.1	97.8	102.7	104.8	103.2	98.4	90.1	88.3	67.1	72.8	79.4	76.4
Triton X-100	1.5	3.2	0.8	5.5	1.7	0.4	3.6	7.2	0.5	1.1	0.7	2.8

## Sheet: Fig 5g
	Control SNs			TDP-43 SNs			SOD1 SNs
BFP	5.4	10.7	8.3	68.2	45.9	51.3	76.8	82.9	61.5
FAT-1	6.2	8.4	9.1	38.4	35.7	30.8	72.8	75.5	68.2
FAT-2	8.3	7.5	10.6	40.8	30.1	35.8	78.5	80.1	65.7

## Sheet: Fig 5h
	Control SNs			TDP-43 SNs			SOD1 SNs
Control	103.6	93.8	102.6	58.5	47.2	41.9	40.3	26.5	30.1
FAT-1	102.6	101.8	93.7	75.2	80.2	70.3	43.2	22.7	25.9
FAT-2	104.6	98.5	95.2	83.9	76.2	77.1	39.6	28.1	32.7
Triton X-100	0.7	2.8	1.5	0.6	1.3	2.1	2.3	1.1	1.4
