# Supplementary material for: Neuronal polyunsaturated fatty acids are protective in ALS/FTD
Source: Nat Neurosci. 2025 Feb 25;28(4):737–47. doi: 10.1038/s41593-025-01889-3 (PMC11976277; doi:10.1038/s41593-025-01889-3)
Supplement: Supplementary file 8 — Statistical source data. [file 41593_2025_1889_MOESM8_ESM.xlsx]

## Sheet: Fig ED 1a
G4C2-36 vs EtOH (fly heads)
Gene ID	log2FC	Pvalue (adj)
LINC01857	3.32948	3.32e-13
GPNMB	3.06858	2.41e-12
ABCA1	1.2798	2.41e-12
DNAJC5B	3.56929	4.32e-12
CCL18	4.45217	5.9e-12
APOE	1.47856	6.73e-12
ACP5	1.69198	6.73e-12
CHIT1	4.41669	3.73e-11
APOC1	2.3973	7.45e-11
SREBF2	-0.757927	8.11e-11
PLA2G7	2.40168	1.24e-10
ARHGAP6	0.708171	1.84e-10
LYZ	2.53795	2.16e-10
OTOA	2.13642	2.16e-10
LGALS3	1.47333	2.27e-10
IQGAP2	1.81677	4.06e-10
NCF2	1.50819	4.06e-10
MS4A7	1.60294	5.48e-10
DNASE2B	3.09113	5.61e-10
CD48	2.18179	7e-10
CHRNA1	3.33496	8.3e-10
MR1	1.00215	1.03e-09
TNFSF8	1.27512	1.11e-09
CTSS	1.69435	1.26e-09
RAP2B	0.742703	1.46e-09
SOAT1	1.10578	1.46e-09
LTA4H	0.922067	1.94e-09
NOTCH2	0.584484	3.23e-09
CACNA1B	-1.3277	3.38e-09
SLC37A2	1.38921	4.04e-09
PKD2L1	2.47525	4.24e-09
CCRL2	1.57791	4.34e-09
ASAH1	1.08977	4.65e-09
FXYD5	1.20378	5.89e-09
OSBPL11	1.08143	6.22e-09
AC026369.3	2.85816	6.22e-09
HEXB	0.99889	6.66e-09
GYPC	1.12571	7.13e-09
HGF	1.40325	9.12e-09
MT-ND1	-1.10935	9.12e-09
MAN1A1	1.09404	9.12e-09
PDE3B	0.911	9.12e-09
HTRA4	2.58946	1.03e-08
PLBD1	1.3487	1.47e-08
CPM	1.31719	1.59e-08
NECTIN1	-0.839501	1.77e-08
HPSE	1.45747	2.13e-08
MSR1	1.75057	2.41e-08
CAPG	1.45084	2.6e-08
KLHL6	1.47312	2.84e-08
SMURF1	-0.423045	2.99e-08
P2RY8	1.64997	3.09e-08
P2RY8	1.64997	3.09e-08
PSAP	0.641004	3.14e-08
SLC25A30	0.78491	3.39e-08
DPEP2	1.62944	3.71e-08
AQP1	1.10317	4.09e-08
FDX1	0.588178	4.11e-08
CHRNA4	-1.11015	4.11e-08
CTSD	0.831588	4.37e-08
CXCL16	0.927263	4.64e-08
BMP2K	0.755966	4.64e-08
MFSD1	0.852502	4.66e-08
PLXNC1	0.818292	5.37e-08
PLAU	1.26212	5.51e-08
PLEKHA2	0.672691	6.13e-08
LILRA2	1.31495	6.23e-08
PDGFC	0.630867	7.56e-08
AXL	0.634264	7.56e-08
CD37	1.23893	7.71e-08
CREG1	0.854391	7.87e-08
MACC1	1.99514	8.19e-08
PPARG	0.970847	8.97e-08
MT-ND2	-0.916826	1e-07
TP53INP2	-0.841185	1e-07
E2F1	-0.771232	1e-07
STAMBPL1	0.577203	1.01e-07
RCN1	0.767735	1.05e-07
NKD1	-0.63158	1.05e-07
SLCO1C1	1.15545	1.07e-07
TFEC	1.24147	1.08e-07
APLN	1.0499	1.15e-07
ANO6	1.00427	1.18e-07
DNASE2	0.73908	1.29e-07
RAB11FIP4	-0.72885	1.29e-07
EMP3	1.05319	1.35e-07
PLXDC2	0.82834	1.35e-07
SLC46A3	0.559518	1.55e-07
FBP1	1.7139	1.55e-07
EVI2B	1.19845	1.62e-07
HECTD4	-0.446542	1.69e-07
FCGR2B	2.33818	1.69e-07
MBP	-0.837637	1.81e-07
C2orf40	1.09174	1.83e-07
ADCY5	-0.617701	1.95e-07
GNG7	-0.766113	1.97e-07
HIVEP3	-0.889493	2.28e-07
GALM	0.795109	2.28e-07
SMG5	-0.500918	2.28e-07
PHKA1	0.765851	2.33e-07
CD68	1.31183	2.33e-07
MT-CYB	-0.880579	2.65e-07
ADGRL1	-0.691245	2.65e-07
BRI3	0.669293	2.7e-07
RUSC2	-0.572591	2.7e-07
CREBL2	0.7172	2.72e-07
GRB10	-0.665268	2.86e-07
CTSL	0.796417	2.87e-07
SMPDL3A	0.874717	2.91e-07
RRAGD	0.779489	2.94e-07
ABTB2	-0.641563	3.02e-07
SMS	0.810607	3.13e-07
ARHGAP23	-0.815227	3.13e-07
CD84	1.14292	3.37e-07
ARHGEF2	-0.448204	3.51e-07
SLC7A7	1.29503	3.66e-07
DCSTAMP	2.65388	4.19e-07
RNASE6	1.3791	4.64e-07
FPR3	1.95067	4.76e-07
RNF150	0.612906	4.76e-07
TMEM184B	-0.668259	4.76e-07
TMEM159	0.952346	4.76e-07
CD300LF	1.26855	4.77e-07
CDK18	-0.876883	4.77e-07
DRAM2	0.970331	4.79e-07
SRPX	0.818427	4.8e-07
MAP3K5	0.63777	4.8e-07
SIGLEC8	1.47685	4.8e-07
PALLD	0.741527	4.88e-07
IP6K1	-0.347491	4.88e-07
HLA-DPB1	1.05828	4.88e-07
ACSF2	0.517346	4.88e-07
MICALL1	-0.721072	4.88e-07
PRDM2	-0.286873	4.88e-07
AATK	-0.954311	4.94e-07
NPL	0.736759	4.98e-07
CHPT1	0.644999	4.98e-07
LAS1L	-0.42168	5.42e-07
CD99	0.851413	5.42e-07
CD99	0.851413	5.42e-07
VMO1	1.20642	5.42e-07
CELF2	0.511518	5.48e-07
RGS3	-0.565483	6.08e-07
TLR4	0.863133	6.16e-07
HADH	0.396471	6.2e-07
BMF	0.812571	6.54e-07
MT-CO3	-0.772773	6.55e-07
CLCN6	-0.330253	6.56e-07
RAB29	0.741486	6.59e-07
MT-CO2	-0.780956	6.74e-07
PABPC4	0.55992	6.91e-07
MT-CO1	-0.806213	7.22e-07
MECP2	-0.377751	7.43e-07
ABL1	-0.472573	7.51e-07
CFD	1.5512	7.56e-07
IL13RA1	0.894084	7.57e-07
SLC44A3	0.826634	7.68e-07
ITGAD	2.41136	7.73e-07
FAM222A	-0.812295	7.9e-07
ANOS1	1.03531	7.9e-07
TGIF1	0.731721	7.95e-07
SHROOM2	-0.695272	7.98e-07
SLC40A1	0.868485	8.11e-07
DENND2D	1.20001	8.16e-07
CPT1C	-0.802504	8.16e-07
DSCAML1	-0.780184	8.39e-07
FHL3	0.577032	8.49e-07
MYRF	-0.807667	8.49e-07
BCAS1	-0.730168	8.49e-07
DCLK1	0.917129	8.49e-07
RBM47	1.10133	8.59e-07
CTSH	0.850239	8.71e-07
CDCP1	1.45738	8.79e-07
CTSZ	0.939024	8.79e-07
DAB2	0.875527	9.03e-07
AMIGO2	0.909953	9.12e-07
PATJ	0.551565	9.41e-07
FUCA1	0.690912	9.44e-07
RNF220	-0.607707	9.54e-07
SCIMP	1.13852	9.71e-07
GNS	0.584878	9.8e-07
MAFB	1.31698	9.94e-07
SRCIN1	-0.893319	9.99e-07
CYSTM1	0.512656	1.08e-06
MVB12B	-0.69893	1.08e-06
LPXN	0.621248	1.09e-06
CPVL	1.53588	1.09e-06
NDE1	-0.525286	1.09e-06
GRN	0.788605	1.09e-06
SNN	0.532999	1.09e-06
SLC15A3	0.838409	1.1e-06
CEP170B	-1.01102	1.1e-06
CTNND2	0.619152	1.1e-06
PAQR6	-0.824287	1.1e-06
DLC1	-0.442392	1.1e-06
PRRX1	0.894998	1.12e-06
DHCR24	-0.850731	1.14e-06
SELPLG	0.921208	1.15e-06
HPS3	0.599908	1.2e-06
AC006946.2	-0.774755	1.2e-06
GNA11	-0.465114	1.21e-06
ARHGAP33	-0.928023	1.21e-06
TTLL11	-0.630761	1.24e-06
PACS2	-0.698098	1.24e-06
BTK	1.05143	1.26e-06
THOC5	-0.339091	1.29e-06
BIRC7	1.70089	1.3e-06
KCNQ1OT1	-0.95744	1.38e-06
AC068700.1	1.0294	1.38e-06
NACAD	-0.646136	1.39e-06
ACSS3	0.686899	1.39e-06
BID	0.552457	1.42e-06
SHANK3	-1.16221	1.42e-06
HSPB6	0.803212	1.46e-06
RASGRF1	-0.754204	1.46e-06
TYROBP	1.26909	1.46e-06
ARHGAP24	0.8177	1.51e-06
NUPR1	0.886266	1.53e-06
LSS	-0.796414	1.57e-06
FIBIN	0.896654	1.65e-06
MICAL3	-0.62415	1.65e-06
LINC02541	1.53675	1.67e-06
TRIM62	-0.58322	1.68e-06
LGMN	0.755153	1.69e-06
KLHDC8B	0.597557	1.69e-06
AGAP1	-0.507747	1.71e-06
GSR	0.430727	1.72e-06
NSMAF	0.475219	1.74e-06
OLR1	1.36679	1.81e-06
PPP1R16B	-0.697417	1.83e-06
CD81	0.446993	1.84e-06
SYNC	0.770279	1.98e-06
LDLRAP1	-0.721499	2e-06
RPS27L	0.653226	2.05e-06
APPL2	0.396902	2.05e-06
EXTL3	-0.346204	2.05e-06
RAB20	1.33922	2.07e-06
CD44	1.03597	2.07e-06
ITM2C	0.654098	2.11e-06
CSTA	1.89636	2.11e-06
PHYH	0.586492	2.11e-06
CR1	1.72817	2.17e-06
RHOQ	0.681693	2.17e-06
AL031587.5	-0.611946	2.17e-06
LINC01310	-1.0947	2.23e-06
SDK2	-0.789766	2.23e-06
TNRC6C	-0.487573	2.25e-06
MAN2A2	-0.469807	2.29e-06
SH3PXD2A	-0.584535	2.29e-06
FAM131B	-0.724592	2.35e-06
AQP4	1.22226	2.36e-06
ZMAT3	0.584544	2.37e-06
CEBPA	0.957403	2.39e-06
AC148477.5	-2.21377	2.39e-06
SEMA4D	-0.708023	2.46e-06
LIMS1	0.75227	2.47e-06
FAS	1.14073	2.48e-06
NUDT4	0.899022	2.52e-06
CCDC28A	0.643281	2.55e-06
TREM2	1.23245	2.56e-06
CMBL	0.622266	2.6e-06
ELAVL3	-0.587511	2.6e-06
KLC1	-0.318731	2.71e-06
ZNF592	-0.332948	2.72e-06
NOL4L	-0.547683	2.72e-06
PTPN22	1.1288	2.73e-06
PCDH1	-0.636444	2.88e-06
GNG5	0.685661	2.95e-06
GNG12	0.957022	2.95e-06
TOM1L2	-0.613396	2.98e-06
B3GAT1	-0.647954	3.03e-06
S1PR3	0.707193	3.08e-06
RASGRF2	-0.554282	3.08e-06
TNS1	-0.568147	3.11e-06
OSBP2	-0.599889	3.17e-06
PCSK5	0.438965	3.19e-06
SPATA2	-0.446217	3.19e-06
SULT1C4	0.658997	3.24e-06
COL11A2	-0.816166	3.28e-06
PABPC1	0.559632	3.35e-06
MMP7	2.0643	3.39e-06
SHROOM4	-0.566793	3.43e-06
MAOB	0.982092	3.43e-06
SULT1C2	1.56791	3.48e-06
PHACTR1	-0.543667	3.49e-06
AC004988.1	1.94643	3.55e-06
LRRK2	0.783708	3.55e-06
TMEM104	-0.468179	3.57e-06
TMEM120B	-0.669781	3.65e-06
PIK3C2B	-0.705696	3.83e-06
HLA-DOA	1.08448	3.84e-06
CTSB	0.817294	3.9e-06
LY86	1.20115	3.94e-06
RAVER2	0.654584	3.96e-06
IFI30	1.37206	4.15e-06
TMEM176A	0.755508	4.36e-06
CCDC92	-0.430452	4.37e-06
CRTAP	0.440972	4.38e-06
NPC2	0.685644	4.43e-06
BRSK2	-0.883409	4.46e-06
SLC43A3	0.793708	4.5e-06
ZMIZ2	-0.620011	4.6e-06
PLGRKT	0.574041	4.62e-06
LCP2	0.77854	4.79e-06
ASB1	-0.340929	4.79e-06
APOBEC3C	0.803685	4.79e-06
CD63	0.706309	4.79e-06
NPAP1	-1.58269	4.8e-06
ABCG1	0.808692	4.83e-06
KLHL31	0.968292	4.83e-06
STEAP1	1.38853	4.85e-06
SEMA4G	-0.708134	4.89e-06
ABCA2	-0.703633	4.89e-06
MT-ND6	-0.969411	4.9e-06
HLA-DMB	0.904608	4.9e-06
GPD2	0.558778	4.9e-06
TLE2	-0.765786	4.93e-06
LINC00836	1.25951	4.94e-06
MS4A4A	1.65163	4.97e-06
ARHGAP18	0.70459	4.97e-06
FBXL18	-0.683955	5.08e-06
CCDC85C	-0.527992	5.09e-06
AKR1B1	0.555972	5.09e-06
GPX1	0.90841	5.09e-06
FAIM2	-0.586062	5.09e-06
HS2ST1	0.728562	5.1e-06
AC007608.3	-0.766046	5.14e-06
TCF20	-0.311471	5.14e-06
PCBP3	-0.877621	5.14e-06
ABI3BP	0.953126	5.19e-06
BMPR1A	0.569208	5.25e-06
SLC25A44	-0.349591	5.38e-06
SYF2	0.453877	5.5e-06
PODXL2	-0.596306	5.5e-06
MOBP	-0.826967	5.51e-06
DUSP8	-1.03115	5.56e-06
GLB1	0.477839	5.58e-06
NKAIN4	1.01208	5.69e-06
PRDX6	0.540464	5.69e-06
PPP2R2C	-0.688027	5.69e-06
DHRS3	0.814758	5.72e-06
TLR7	1.13746	5.75e-06
PTBP3	0.606582	5.82e-06
C6orf120	0.355457	5.94e-06
TLNRD1	-0.518426	5.96e-06
MCF2L2	-0.644112	5.98e-06
MVK	-0.90153	5.99e-06
AFF3	-0.504826	6.04e-06
SYNJ2	-0.73637	6.09e-06
KCNN3	0.759055	6.09e-06
SHISA7	-0.734864	6.1e-06
TMEM179	-1.04265	6.11e-06
MT-ND5	-0.659031	6.11e-06
HCN2	-0.859535	6.11e-06
MICAL2	-0.506708	6.16e-06
SOBP	-0.394332	6.16e-06
CCDC88C	-0.771691	6.29e-06
GLIPR1	0.932078	6.31e-06
CD109	0.86638	6.31e-06
UBAP1L	-0.861935	6.37e-06
TJAP1	-0.753703	6.37e-06
LINC01094	1.061	6.47e-06
PPM1F	-0.544504	6.55e-06
CSF2RA	0.841049	6.71e-06
CSF2RA	0.841049	6.71e-06
PLSCR4	0.663028	6.71e-06
CDR2L	-0.662832	6.72e-06
ASPHD1	-0.815649	6.84e-06
VAT1	0.470125	6.86e-06
ADAMDEC1	2.01276	7.05e-06
CXCR4	1.4874	7.07e-06
LHFPL4	-0.96327	7.08e-06
SERP1	0.562825	7.08e-06
AC012313.2	-1.08425	7.13e-06
ERI1	0.48234	7.16e-06
LDLR	-1.21895	7.17e-06
HAVCR2	0.902285	7.2e-06
CMTM3	0.610875	7.23e-06
B3GLCT	0.783722	7.29e-06
MGST1	1.03486	7.29e-06
MDGA1	-0.912493	7.33e-06
RANBP3L	1.04386	7.35e-06
P3H2	0.572493	7.36e-06
PCYT2	-0.57387	7.36e-06
RPS3AP6	0.731401	7.42e-06
SLC45A3	-0.626602	7.42e-06
METTL9	0.517731	7.55e-06
AL138756.1	1.00194	7.59e-06
NDUFV3	-0.366765	7.6e-06
CASTOR3	-0.516617	7.6e-06
SLC16A4	0.809247	7.72e-06
S100A6	0.951089	7.74e-06
EPHA10	-1.21014	7.76e-06
FGFBP3	-0.753666	7.78e-06
PDZD7	-0.77506	7.83e-06
TSPAN3	0.62903	7.83e-06
ARFGEF3	-0.487045	7.99e-06
PLEKHH1	-0.76571	8.02e-06
OTUD7B	-0.371903	8.07e-06
FA2H	-0.706794	8.34e-06
FYN	0.478174	8.34e-06
POMK	-0.317237	8.37e-06
TMEM220	0.600728	8.49e-06
FAM124A	-0.546423	8.54e-06
NADK2	0.788761	8.68e-06
ARHGEF6	0.598521	8.71e-06
IL18	1.04115	8.75e-06
TRAPPC3	0.409717	8.8e-06
EIF2S3	0.522599	8.97e-06
SSPN	0.823334	9.05e-06
OPA3	-0.35414	9.49e-06
UNG	0.702199	9.49e-06
RNF157	-0.429604	9.49e-06
HERC2	-0.313986	9.49e-06
DENND4C	0.476026	9.63e-06
S100A4	1.45553	9.64e-06
ASPH	0.497344	9.66e-06
ARHGAP15	0.873415	9.68e-06
TBC1D1	0.381776	9.68e-06
CORO1C	0.425278	9.78e-06
DMRTA1	0.878854	9.81e-06
STK17B	0.644511	9.91e-06
CD86	1.06357	1.01e-05
AC023024.2	-0.909145	1.02e-05
PXDNL	-0.951976	1.02e-05
STEAP2	0.760847	1.02e-05
HLA-DMA	0.883962	1.05e-05
KCNE3	1.00954	1.09e-05
FCER1G	1.33197	1.12e-05
NUP93	-0.483287	1.12e-05
TEF	-0.486223	1.13e-05
CBX6	-0.440226	1.13e-05
SLC39A8	0.606893	1.13e-05
CHST15	0.5276	1.13e-05
AMOTL2	-0.599678	1.13e-05
NR2F1-AS1	0.523373	1.14e-05
GLUD2	0.563893	1.14e-05
ITGBL1	0.861103	1.14e-05
TLN2	-0.381472	1.14e-05
MGAT3	-0.662533	1.14e-05
TMCC2	-0.605672	1.14e-05
ABLIM1	0.549815	1.14e-05
PRR15	0.97252	1.16e-05
SGSM1	-0.670872	1.17e-05
JAKMIP3	-0.839795	1.17e-05
TMEM107	0.482472	1.17e-05
ADNP2	-0.243312	1.17e-05
ATXN7L3	-0.403611	1.17e-05
GCSAM	1.71495	1.19e-05
SLC2A9	0.665764	1.19e-05
SLC12A9	-0.519938	1.19e-05
M6PR	0.464972	1.2e-05
MANBA	0.475537	1.2e-05
C3AR1	1.04943	1.2e-05
SIGLEC7	1.63026	1.24e-05
RAB42	2.05521	1.25e-05
GASK1B	0.650187	1.25e-05
AL596244.1	-0.716146	1.26e-05
DSC2	1.0496	1.26e-05
ANXA2P2	1.28219	1.26e-05
EPHB2	-0.569539	1.27e-05
UST	0.808654	1.27e-05
SMIM25	2.23143	1.28e-05
UNC13A	-1.14606	1.32e-05
KSR1	-0.489281	1.32e-05
SLC29A1	0.689199	1.35e-05
MAGI1	-0.516238	1.36e-05
LAPTM5	1.10834	1.36e-05
LMTK2	-0.377827	1.4e-05
ANKRD13B	-0.642714	1.41e-05
SBF1	-0.626582	1.41e-05
EGF	0.952155	1.42e-05
TKTL1	1.42363	1.43e-05
AL355974.2	1.86465	1.44e-05
PAAF1	-0.326548	1.44e-05
VWA5B2	-1.89096	1.45e-05
RAB40B	-0.575692	1.47e-05
RGS11	-0.917697	1.49e-05
RIMBP2	-0.53309	1.49e-05
AC011481.4	0.836433	1.49e-05
TMEM201	-0.484139	1.49e-05
ZNF536	-0.656653	1.49e-05
NAA60	-0.369619	1.5e-05
S100A10	0.791252	1.55e-05
KCNJ5	0.958826	1.55e-05
TRPV5	-0.972915	1.55e-05
BBOX1	0.890123	1.55e-05
CRAMP1	-0.473642	1.55e-05
SBSPON	1.1815	1.55e-05
TPRG1	1.08772	1.56e-05
TLR5	0.979042	1.57e-05
SLX4	-0.566627	1.59e-05
EFS	-0.583655	1.6e-05
DOCK3	-0.496021	1.61e-05
RGS10	0.89233	1.61e-05
AL121827.1	-1.42262	1.62e-05
LILRA4	1.26181	1.64e-05
SDCBP	0.743808	1.67e-05
ZNF814	-0.537262	1.69e-05
CYTH1	-0.423594	1.76e-05
SLC25A24	0.558494	1.78e-05
DOCK11	0.708606	1.81e-05
TMX1	0.633114	1.82e-05
PARVB	-0.462502	1.82e-05
LSP1	1.27495	1.85e-05
TEX2	0.37374	1.88e-05
STAT2	-0.516292	1.88e-05
TMEM51	0.926244	1.89e-05
SDC2	0.604941	1.89e-05
PLCH2	-1.00747	1.89e-05
ANXA2	0.866241	1.89e-05
EVI5L	-0.606438	1.9e-05
ALOX15B	2.60468	1.92e-05
ZFR2	-1.2226	1.92e-05
TRIM46	-0.937548	1.96e-05
AC108449.2	0.491069	1.97e-05
ADORA3	1.02651	1.97e-05
EFR3B	-0.426091	2e-05
TAB2	0.554986	2e-05
FNIP2	0.448967	2.04e-05
TTBK1	-0.599902	2.07e-05
FLYWCH1	-0.582629	2.07e-05
TULP4	-0.373262	2.07e-05
HACD4	0.908955	2.07e-05
BICDL1	-1.19574	2.1e-05
FAM102A	-0.519839	2.1e-05
ADAMTS7P1	-1.87726	2.1e-05
CFI	1.06728	2.11e-05
AC063926.2	-1.40244	2.11e-05
HLA-DPA1	1.00755	2.12e-05
SBF2-AS1	0.612527	2.14e-05
INF2	-0.610436	2.2e-05
FCHO2	0.589935	2.2e-05
ANKRD6	0.424962	2.21e-05
PDPK1	-0.300136	2.22e-05
CHL1	0.616441	2.22e-05
MT-ND4	-0.680087	2.23e-05
FGF2	0.722221	2.23e-05
MDN1	-0.332261	2.23e-05
SPECC1	-0.305053	2.23e-05
CHRNA6	1.38512	2.23e-05
FARP2	-0.346597	2.27e-05
HLA-DRA	1.17394	2.33e-05
CGN	-0.794665	2.34e-05
HADHB	0.570437	2.34e-05
WLS	0.542201	2.34e-05
ANG	0.954316	2.35e-05
GNB4	0.724315	2.38e-05
PRIMA1	-0.689311	2.39e-05
STARD7	0.413273	2.39e-05
AC004921.1	1.58974	2.39e-05
GPRIN3	0.609215	2.42e-05
MS4A6A	1.22593	2.43e-05
GARNL3	-0.534372	2.43e-05
PKP4	-0.735973	2.43e-05
DUSP10	0.530589	2.44e-05
AC068057.1	1.25648	2.44e-05
DEPDC5	-0.358752	2.45e-05
MAPK8IP3	-0.641664	2.5e-05
SSBP3	-0.344957	2.5e-05
WDTC1	-0.336771	2.51e-05
GNAZ	-0.407381	2.53e-05
AL121753.2	-0.650701	2.54e-05
CABLES2	-0.469049	2.54e-05
RMND5B	-0.293107	2.54e-05
ADAM9	0.612887	2.54e-05
SOGA1	-0.394066	2.54e-05
DNM2	-0.359856	2.54e-05
L3MBTL4-AS1	1.21878	2.54e-05
ENDOV	-0.350275	2.63e-05
SOX9-AS1	0.680955	2.65e-05
MPZL1	0.458504	2.65e-05
GOLGA8A	-0.692771	2.71e-05
BRF1	-0.62496	2.72e-05
FAM234A	-0.534817	2.72e-05
CSGALNACT1	0.505668	2.72e-05
TLR3	0.785087	2.73e-05
AC245100.4	0.703754	2.73e-05
C19orf47	-0.528421	2.73e-05
UCK2	-0.352577	2.74e-05
FNDC10	-1.03988	2.76e-05
STX11	0.952249	2.79e-05
SYTL3	0.994412	2.85e-05
POGZ	-0.364759	2.85e-05
LINC02473	-0.891066	2.88e-05
MYBPC1	0.872398	2.88e-05
RGN	0.447243	2.89e-05
HECW2	-0.542178	2.89e-05
CUX1	-0.252653	2.89e-05
SNTB1	0.472706	2.9e-05
AC006001.3	-0.594516	2.9e-05
ACSM5	0.711986	2.91e-05
BSN	-1.00791	2.91e-05
RAB27A	0.79189	2.92e-05
SLC27A4	-0.478807	2.94e-05
ZNF276	-0.685333	2.96e-05
FXR2	-0.289462	2.97e-05
CNTN2	-0.576292	2.98e-05
KEL	-0.94693	2.98e-05
SMIM5	-0.768167	2.99e-05
A1BG-AS1	-0.615673	3.03e-05
ABCB9	-0.620129	3.04e-05
GPATCH8	-0.237429	3.07e-05
MDFIC	0.713777	3.08e-05
STON2	0.494316	3.08e-05
MKX	0.654653	3.1e-05
NUP214	-0.244311	3.11e-05
TBC1D13	-0.456697	3.11e-05
PLEKHF2	0.648603	3.12e-05
CRLS1	0.437525	3.12e-05
HIBADH	0.472178	3.12e-05
SRGAP1	0.444739	3.12e-05
ZNF789	-0.500429	3.13e-05
NNT	0.386036	3.13e-05
LINGO1	-0.612766	3.13e-05
MEG3	-1.3527	3.15e-05
ARHGAP42	0.677266	3.16e-05
HSD17B14	0.663083	3.16e-05
CD302	0.813768	3.16e-05
TMEM14C	0.569279	3.17e-05
HEXA	0.262265	3.17e-05
NRCAM	0.64092	3.17e-05
AL731532.1	-1.39668	3.19e-05
PILRA	0.797411	3.2e-05
TATDN2	-0.33027	3.2e-05
TDP2	0.514419	3.25e-05
AP000944.2	-0.583923	3.3e-05
DDAH1	0.643198	3.37e-05
ABI1	0.503998	3.4e-05
AC006058.1	-0.721876	3.4e-05
STRA6LP	-0.67992	3.41e-05
AJAP1	-0.82746	3.41e-05
EEF1AKMT3	0.563301	3.45e-05
AGPAT4	-0.635926	3.49e-05
NIPSNAP2	0.481629	3.51e-05
UTRN	0.460936	3.56e-05
TIAF1	-0.795759	3.59e-05
CEP164	-0.666037	3.6e-05
PARP8	0.416422	3.62e-05
C2CD3	-0.243873	3.68e-05
AL158212.3	-0.34322	3.69e-05
MDC1	-0.354603	3.69e-05
CROT	0.624654	3.72e-05
ANKRD11	-0.427159	3.73e-05
DPYSL5	-0.753251	3.73e-05
DCT	0.660747	3.75e-05
CAMSAP1	-0.250697	3.78e-05
DKK3	0.50707	3.78e-05
LMO4	0.554299	3.81e-05
AC073957.3	-1.24381	3.84e-05
TM6SF1	0.787299	3.84e-05
FBXL16	-0.91335	3.85e-05
C4orf19	0.616141	3.9e-05
RASGEF1C	-0.719359	3.93e-05
CASP6	0.565792	3.95e-05
ABRACL	0.713484	3.96e-05
CDKN2B	0.834874	3.96e-05
MERTK	0.845446	3.96e-05
TRIM3	-0.436709	4.11e-05
CARMIL1	0.454675	4.11e-05
CECR2	-0.562638	4.11e-05
PCSK7	-0.555743	4.11e-05
QSOX2	-0.333089	4.18e-05
LURAP1	-0.483971	4.22e-05
AL133216.2	-0.649116	4.23e-05
CP	1.09515	4.23e-05
AC142381.3	-1.04433	4.23e-05
CIT	-0.542134	4.23e-05
CRTC3	-0.268574	4.23e-05
HOXB7	0.443296	4.24e-05
SEC14L5	-0.68702	4.26e-05
SHROOM1	-0.63778	4.27e-05
OSTM1	0.503425	4.3e-05
KYNU	1.05264	4.3e-05
ANKS6	-0.389613	4.31e-05
AC015712.6	-0.767305	4.37e-05
PSAT1	0.651189	4.42e-05
M1AP	0.953467	4.47e-05
AACS	-0.533563	4.49e-05
LZTS2	-0.502399	4.5e-05
FBXL19-AS1	-0.775181	4.55e-05
BTBD9	-0.355832	4.55e-05
MT-ATP6	-0.622024	4.55e-05
HSDL2	0.644286	4.55e-05
TRIM41	-0.51369	4.55e-05
HSPB8	0.716012	4.55e-05
AC093330.2	-0.983465	4.56e-05
UBE2O	-0.448963	4.57e-05
MARK2	-0.381661	4.58e-05
RAD54L2	-0.296408	4.58e-05
AC026691.1	-0.905875	4.63e-05
TTC8	0.47116	4.68e-05
NRXN2	-0.519286	4.68e-05
TMEM63B	-0.342591	4.7e-05
SZT2	-0.569988	4.7e-05
YAP1	0.513242	4.71e-05
ETFA	0.337848	4.73e-05
CYP2S1	0.844734	4.75e-05
PTTG1IP	0.349421	4.77e-05
ZNF142	-0.360812	4.8e-05
FBRS	-0.459114	4.82e-05
CHST12	-0.645612	4.88e-05
CKLF	0.638678	4.88e-05
ALOX5AP	1.20153	4.88e-05
RNASE4	0.953211	4.92e-05
AC012074.1	-1.1373	4.94e-05
MSTO1	-0.471823	4.95e-05
GFOD2	-0.420605	4.99e-05
ZNRF1	-0.450806	4.99e-05
SLC18B1	0.704903	5.05e-05
CIAO2A	0.509269	5.07e-05
CYTIP	0.957683	5.07e-05
TNFAIP8L3	0.895014	5.09e-05
AL137786.1	-0.902986	5.09e-05
LRP1	0.384522	5.09e-05
AC007529.1	1.72629	5.09e-05
SMARCD1	-0.250536	5.1e-05
KCNN1	-0.877635	5.14e-05
SPHK2	-0.514559	5.14e-05
CNNM2	-0.358967	5.14e-05
TMEM156	0.931928	5.15e-05
PPP1R12C	-0.624742	5.15e-05
KCTD10	-0.328872	5.15e-05
RASSF9	0.904285	5.15e-05
SLC25A29	-0.706697	5.17e-05
ZFYVE27	-0.347005	5.29e-05
AC037459.2	0.607996	5.3e-05
FNDC3B	0.514525	5.34e-05
RAD23B	0.248869	5.38e-05
RBM46	1.26395	5.38e-05
MAP3K10	-0.616202	5.4e-05
SLC1A3	0.561417	5.4e-05
QPRT	0.593503	5.42e-05
VIM	0.944655	5.43e-05
GOLIM4	0.449543	5.44e-05
INSYN1	-0.647802	5.47e-05
IL33	1.00412	5.47e-05
POLR2F	-0.617135	5.47e-05
SQLE	-0.907205	5.47e-05
TMEM251	0.571896	5.49e-05
SLC25A43	0.494192	5.5e-05
HEPH	0.453735	5.5e-05
AL356417.3	1.24004	5.51e-05
ANAPC16	0.464798	5.51e-05
AC020663.2	-1.65489	5.51e-05
SPATA33	-0.509962	5.58e-05
ADAP1	-0.597223	5.65e-05
IGFBP7	0.699952	5.68e-05
SNX7	0.693529	5.78e-05
FBXO8	0.52524	5.81e-05
OSBPL3	0.509138	5.87e-05
ISCA2	0.351903	6.01e-05
HVCN1	0.714237	6.01e-05
ATP11A	-0.358292	6.01e-05
CHD7	-0.328268	6.01e-05
HIP1	-0.421448	6.01e-05
HAPLN2	-0.683725	6.01e-05
AC134312.1	-1.63446	6.01e-05
TRIM17	-1.19608	6.03e-05
PLCXD3	0.808664	6.11e-05
2003-03-01	0.668738	6.12e-05
IGSF6	1.18275	6.28e-05
RUNDC3A	-0.657165	6.32e-05
ATP2B4	0.338605	6.35e-05
PIFO	0.770937	6.35e-05
FAM210B	0.377034	6.35e-05
NDST1	-0.430009	6.35e-05
TNPO1	0.563125	6.38e-05
P2RX5-TAX1BP3	-1.97707	6.45e-05
HSBP1L1	0.566073	6.47e-05
TMEM248	0.286043	6.47e-05
CTNNBIP1	-0.441765	6.53e-05
PAMR1	0.562579	6.53e-05
MIGA2	-0.511947	6.55e-05
MTCO1P12	-0.798711	6.55e-05
ATG16L1	-0.223505	6.57e-05
LILRA6	1.58375	6.67e-05
SH3GLB2	-0.658934	6.69e-05
IKZF4	-0.390384	6.75e-05
AC009086.2	0.704883	6.76e-05
GDF7	1.20191	6.76e-05
SYMPK	-0.474705	6.76e-05
PCLO	-0.57316	6.79e-05
NUDT5	0.362666	6.79e-05
DMC1	0.669798	6.85e-05
AQP4-AS1	1.10396	6.93e-05
DUT	0.283949	6.95e-05
PLTP	0.645285	6.97e-05
SH3TC2	-0.550217	6.97e-05
NUDT4P2	1.08437	6.98e-05
SEMA3D	0.856535	7e-05
DACT3	-0.464123	7.02e-05
DLEU7	0.841036	7.03e-05
AIDA	0.566808	7.05e-05
LILRB3	1.42936	7.08e-05
CAMK2D	0.411786	7.08e-05
NRBP2	-0.570949	7.08e-05
STIMATE	-0.321053	7.14e-05
WNT5A	0.637502	7.15e-05
C10orf90	-0.510114	7.15e-05
SLC22A23	-0.490141	7.15e-05
AL137025.1	1.09468	7.32e-05
PRCP	0.602372	7.33e-05
DCAKD	0.451546	7.44e-05
ATP6V0E1	0.583849	7.48e-05
WHRN	-0.680996	7.51e-05
LAPTM4A	0.60191	7.54e-05
SMOC1	0.478398	7.57e-05
ABCC9	0.629433	7.59e-05
AL133325.3	-0.883365	7.63e-05
VNN1	1.40565	7.66e-05
XPR1	0.455565	7.66e-05
FTL	0.660156	7.66e-05
MAU2	-0.507201	7.78e-05
GNGT2	0.859614	7.8e-05
NFIA-AS2	0.913123	7.81e-05
GSAP	0.45036	7.81e-05
CLDN23	0.798249	7.81e-05
SIDT2	-0.461079	7.83e-05
SWAP70	0.453937	7.87e-05
IPO5P1	-0.412212	7.93e-05
SERBP1	0.333127	7.94e-05
MAP4	-0.443474	7.95e-05
ST8SIA1	0.573141	8.03e-05
GORAB	0.403115	8.03e-05
AC107375.1	-0.804755	8.04e-05
ZCCHC24	-0.388158	8.04e-05
AL121827.2	0.843341	8.11e-05
AP1S2	0.655095	8.14e-05
AL160272.1	0.885948	8.22e-05
AL359095.1	1.07173	8.22e-05
CACNA1A	-0.912639	8.22e-05
PTGS1	0.818807	8.25e-05
SARM1	-0.410339	8.3e-05
AGPAT4-IT1	-0.959768	8.32e-05
GLIS3	0.636856	8.34e-05
FAM53A	-0.777498	8.34e-05
WDR20	-0.286169	8.39e-05
PIK3CG	0.782739	8.43e-05
AC118754.1	-0.652955	8.43e-05
SLC2A6	-0.742981	8.45e-05
PPCS	0.397615	8.45e-05
SCAMP5	-0.529489	8.49e-05
TMEM243	0.503109	8.49e-05
CBFA2T2	-0.311151	8.49e-05
ATP6V0A1	-0.268172	8.49e-05
AP1AR	0.547428	8.58e-05
MCM7	-0.443853	8.64e-05
ZNF34	-0.324865	8.65e-05
EML2	-0.443396	8.65e-05
PIGX	0.424427	8.65e-05
EZR	0.62337	8.65e-05
CAVIN4	-0.539009	8.74e-05
SAMSN1	1.05371	8.74e-05
ABHD17C	0.494138	8.74e-05
PVR	-0.520663	8.75e-05
PHEX	0.772861	8.76e-05
ZNF213	-0.416162	8.76e-05
PPA2	0.427386	8.79e-05
SLC2A11	-0.431875	8.85e-05
ZNF454	-0.482395	8.86e-05
RAI1	-0.600709	8.86e-05
TTLL5	-0.37436	8.91e-05
TET3	-0.461128	8.91e-05
DCHS2	0.762291	8.94e-05
NRGN	-1.44935	8.94e-05
HEY1	0.522259	8.94e-05
ARL5A	0.635995	8.94e-05
CSAD	-0.668277	8.94e-05
MTPN	0.505186	8.95e-05
ISG20L2	-0.23637	8.96e-05
MREG	0.641922	9.02e-05
EFR3A	0.444547	9.02e-05
CCDC34	0.452013	9.02e-05
PRKG1	0.563806	9.04e-05
ST8SIA4	0.823054	9.08e-05
RNFT2	-0.407601	9.08e-05
RPS6KA2	-0.415969	9.08e-05
TSPAN6	0.705508	9.11e-05
KDELC2	0.526532	9.11e-05
SNX5	0.401975	9.15e-05
AL135999.2	-1.47349	9.16e-05
DNAJC11	-0.293342	9.16e-05
RAB38	1.42449	9.3e-05
BRSK1	-0.719774	9.3e-05
DYRK4	0.34476	9.31e-05
ADAMTS4	-0.646122	9.36e-05
SSPO	-1.06547	9.39e-05
AC096667.1	1.25532	9.39e-05
BCL2L11	0.540798	9.4e-05
UBOX5	-0.377846	9.4e-05
CLEC7A	0.831961	9.4e-05
AL669831.1	-0.846768	9.4e-05
DEF8	-0.441012	9.4e-05
CASC4	0.373831	9.4e-05
RUNX3	0.967241	9.43e-05
UXS1	0.521203	9.47e-05
SORL1	0.425672	9.5e-05
VPS53	-0.252056	9.5e-05
AC138028.4	-1.11537	9.56e-05
ACOT2	0.600578	9.56e-05
FHL1	0.494044	9.56e-05
SUCLG2	0.509662	9.61e-05
LACTB	0.540752	9.63e-05
AC105339.4	-1.25137	9.63e-05
CTIF	-0.473542	9.69e-05
CD58	0.605986	9.7e-05
DAAM1	0.566194	9.7e-05
KIAA1755	-0.596736	9.7e-05
SMIM19	0.414018	9.7e-05
AC093535.2	0.790449	9.7e-05
STK35	-0.400679	9.7e-05
ID4	0.769357	9.7e-05
CELSR3	-0.82177	9.73e-05
NUTM2D	-0.709791	9.8e-05
ANTXR2	0.620371	9.8e-05
NDUFA10	-0.29358	9.8e-05
MYO18B	-1.4268	9.8e-05
AC005089.1	-1.8806	9.8e-05
PARP15	0.909275	9.83e-05
LILRA5	1.89026	9.84e-05
SHANK2	-1.25778	9.84e-05
KIF1A	-0.362734	9.85e-05
MIS18BP1	0.565494	9.91e-05
EDA2R	0.563158	9.94e-05
ADGRB1	-0.88866	9.96e-05
AC090114.3	-0.662694	9.97e-05
AKR1C3	0.792635	9.97e-05
PTPRC	0.837626	9.97e-05
FASN	-0.639399	9.97e-05
ALDH2	0.454512	9.97e-05
ZC3H7B	-0.35946	9.97e-05
RIT1	0.433761	0.000100449
NTNG2	-0.718375	0.000101296
DOK1	0.520378	0.000101549
GM2A	0.413076	0.000102721
REXO2	0.373312	0.00010299
TSHZ2	0.413131	0.000103197
NUDT16P1	0.610801	0.000103797
GNA13	0.68008	0.0001043
C8orf34-AS1	1.18495	0.000104312
MEGF6	-0.854192	0.000104664
RALGPS1	-0.383267	0.000105724
FIGN	0.475156	0.000106662
ZNF28	0.523962	0.000107205
SRP14	0.429543	0.000107205
MRPS31P5	-0.376758	0.000107451
NABP1	0.858317	0.000107451
AKR7A2	0.402562	0.000107451
COLEC12	0.821919	0.000107451
RAPGEF3	-0.744409	0.000107451
AC092068.2	-1.53902	0.000107625
SPG21	0.360729	0.00010782
HIF1A	0.72391	0.000108259
PRDM8	-0.4196	0.000108628
NIPA2	0.352916	0.000108728
AC135731.1	-1.61826	0.000108728
PTER	0.83951	0.000108834
PEX2	0.446054	0.000108834
HLA-DRB1	1.2119	0.000109132
ZNF438	0.360036	0.00010915
CPNE2	-0.379137	0.000109195
CACUL1	0.303788	0.000109195
PLOD2	0.698822	0.000109359
RHEB	0.464941	0.000109546
RSPH3	0.393158	0.000109734
FRS3	-0.510169	0.000109759
DARS	0.566323	0.000109759
CDC42BPG	-1.0458	0.000109783
REXO1	-0.670319	0.000109825
RPA1	0.319833	0.000110189
NINJ1	0.562242	0.000110266
MTURN	-0.566632	0.000110266
CHAF1A	-0.550099	0.000110443
HAUS4	0.542311	0.000110893
FAM49A	0.616956	0.000110893
PCNT	-0.523593	0.000110893
MYH14	-0.422441	0.000110893
STRN4	-0.437057	0.000111138
TMEM176B	0.670089	0.000111707
KIFC3	-0.490469	0.000111707
LMF1	-0.581646	0.000112586
EVL	-0.551472	0.000112677
AC007950.1	0.334144	0.0001128
MIRLET7BHG	-1.06151	0.000113069
SH3BP4	-0.431338	0.000113069
CPNE3	0.530635	0.000113069
ST3GAL6	0.537139	0.000113384
SOX10	-0.41113	0.000113865
ZDHHC11B	-1.10556	0.000115131
ZNF436	0.605368	0.000115131
S100A11	0.93674	0.000115214
METTL23	0.350846	0.000115766
MEF2C-AS1	0.525309	0.000116009
RBBP8	0.504129	0.000116938
DIS3L2	-0.423051	0.000117321
EIF4EBP3	0.600954	0.000117399
COPS7B	-0.245687	0.000117523
MAPKAP1	0.316469	0.000117819
CDKN2B-AS1	0.583651	0.000118923
ABCB8	-0.596023	0.000118923
IRGQ	-0.287015	0.000118923
EXOC7	-0.361345	0.000118923
C1QTNF3	0.558414	0.000120037
TMCO4	0.624479	0.000120138
GOSR2	-0.17777	0.000120138
ZNF330	0.403111	0.000121284
CPXM2	0.586702	0.000121967
AC138969.1	-0.813245	0.000122107
RPL39L	0.675214	0.000122172
ARMCX1	0.308471	0.000122882
AC023593.1	-0.808716	0.000122884
ATP6V1G1	0.432278	0.000122884
GFOD1	-0.581819	0.000123213
SALL3	-0.582407	0.000123335
CCR7	2.07375	0.000123424
RIMS1	-0.603305	0.000123677
AP002370.1	-0.862621	0.000124077
IFI27L1	0.620355	0.000124077
BAHCC1	-0.6706	0.000124077
LIX1L	0.308733	0.000124163
TF	-0.613853	0.000124163
RAB23	0.605924	0.000124292
TBC1D10B	-0.374853	0.000124546
CLUHP3	-0.664256	0.000124669
GALNT4	0.499981	0.000124776
TAOK2	-0.392315	0.000124825
SORBS1	0.472936	0.00012497
MOB1A	0.628587	0.000125265
RAMP1	0.530379	0.000126596
MLLT6	-0.530334	0.000127385
PLP2	0.784274	0.000127796
LINC01341	-0.935556	0.000127818
AC084880.1	0.685681	0.000127895
PAM	0.47336	0.000127895
GPRC5C	0.451318	0.000128559
AC011008.2	-0.940964	0.000129372
ITGA4	0.805638	0.000129578
RIPK2	0.56952	0.000130087
2004-09-01	-0.51332	0.000130087
VPS9D1	-0.618464	0.000130684
STARD4	-0.806213	0.000130874
SH2B1	-0.39596	0.000130874
AC055839.2	0.677894	0.00013102
IQSEC1	-0.356314	0.000131689
CBX7	-0.46573	0.000131791
SOX13	-0.446699	0.000132249
GPR27	-0.534464	0.000133396
WWP2	-0.283689	0.000133664
EDNRB	0.995769	0.000133664
AC018529.3	0.883754	0.000134208
DNMT3A	-0.465726	0.00013488
ADAMTSL2	-0.740646	0.000136934
ZZEF1	-0.350549	0.000137362
CDCA7	0.901606	0.000137545
TXNDC11	0.261764	0.0001378
RGS20	0.763994	0.000138447
NPIPA9	-0.826991	0.000138643
LRRC66	-0.701922	0.000139643
LINC02099	2.03806	0.000140002
MADD	-0.301093	0.000140099
MAPKBP1	-0.61566	0.000140264
CAMTA2	-0.497546	0.000140264
AC015909.5	-0.900295	0.000140346
POLR1D	0.330593	0.000140346
PLD5	-0.599438	0.000141863
CD38	0.995899	0.000141863
TMEM151B	-0.913188	0.000141863
MAP3K2	0.467547	0.000141863
LINC01347	-0.851643	0.000143138
NLRP12	1.27487	0.00014365
ZNF541	-0.936798	0.00014365
CHST13	1.56905	0.00014365
C15orf48	1.60786	0.000144067
RNF219-AS1	0.91682	0.00014482
ZFAND5	0.400131	0.000145166
AC123769.1	-2.03447	0.000150047
KCTD8	-0.486315	0.000150047
PCDHGC3	0.516789	0.000150047
PNRC1	0.470167	0.000150047
NEBL	0.620613	0.000150155
ABO	-1.43601	0.000150369
DTX4	-0.886266	0.000150369
2008-09-01	-0.371366	0.000150369
GNPDA1	0.455881	0.00015147
HNRNPA1P16	-0.789796	0.00015236
CAMKK2	-0.360095	0.00015236
CD74	0.866242	0.00015236
KPNA4	0.441538	0.000153751
ZNF512B	-0.609153	0.000154108
URGCP	-0.267266	0.000154108
LMAN1	0.504875	0.000154108
ANGPT1	0.783978	0.000154372
DCPS	-0.335349	0.000154858
PIK3C2G	0.992257	0.000155165
PTGR1	0.543474	0.000155165
MRPS6	0.589085	0.000155165
CDC42EP2	-0.58929	0.000155165
SLC16A2	0.359597	0.000155165
HOPX	0.640472	0.000155165
ALDH5A1	0.363069	0.000155165
KCNG4	-0.997175	0.000155354
UBXN2B	0.643285	0.000155523
XPOT	0.461227	0.000155523
AC011504.1	-0.627787	0.000155573
ZNF488	-0.530609	0.000155573
ERBB3	-0.534919	0.000155573
MPP1	0.376808	0.000155905
RNF152	-0.511778	0.000156747
CTSC	0.842612	0.000157061
SNHG29	0.489143	0.000157061
RAB11FIP3	-0.420414	0.000157303
PWRN1	-1.12548	0.000157708
HSCB	0.508967	0.000158039
RCSD1	0.703228	0.000160028
PTPMT1	0.337525	0.000160419
AP000280.1	1.86328	0.000160451
AC024614.4	-1.87663	0.000160451
ADCY6	-0.415457	0.000160663
AC116317.1	-0.922686	0.000161938
NOP10	0.556326	0.000161938
ZBTB7A	-0.41626	0.000164906
PRXL2C	0.464428	0.000165941
AC007012.2	-1.22697	0.000165952
AC138028.2	-1.23587	0.000165952
AL355974.1	2.0874	0.000165952
TMEM47	0.603717	0.000165997
HFE	0.565611	0.000167369
COQ2	0.501545	0.000167626
NFIA	0.412401	0.000169895
AC124319.3	-0.820694	0.000170033
2011-09-01	0.445313	0.000170458
LY6G5B	-0.810384	0.000171357
LDB3	-0.796231	0.000171357
KLF13	-0.421662	0.000171357
FAM71F2	-0.743633	0.000171837
DNAH10	-0.649277	0.000171837
CAND2	-0.470153	0.000172351
POLR2J4	-0.482831	0.000172417
ACAP3	-0.771329	0.000172539
DGKZ	-0.525021	0.000172562
ABCC1	-0.277396	0.000173099
KIF5A	-0.539231	0.000173099
LILRB4	0.863704	0.000173334
ERC2-IT1	-0.973085	0.00017358
JUP	-0.458336	0.000174853
SEZ6	-1.17184	0.000175655
VAMP8	0.910269	0.000175655
HDAC4	-0.436572	0.000175655
MGAT4A	0.515692	0.000175826
NKX2-2	-0.586959	0.000176903
MAST3	-0.508597	0.000177103
TXNDC17	0.483378	0.000178268
DPH2	-0.361569	0.000178582
CIB1	0.465178	0.000179779
KDM4A	-0.200004	0.000179779
SCAF1	-0.437714	0.000179779
KMT2D	-0.58783	0.000179779
STOX2	-0.340197	0.000180885
PPP1R13B	-0.515665	0.000181545
AC008958.1	-1.38848	0.000181844
TEX26	0.82357	0.000181894
AL672207.1	1.34973	0.000181948
SIK3	-0.418794	0.000181948
AL035106.1	-0.753708	0.000182271
APOC4-APOC2	1.59375	0.000182499
KCNH3	-0.943519	0.000184109
EYA2	0.553891	0.000184109
XYLT1	-0.347644	0.000184109
WWTR1	0.475423	0.000184265
MYO18A	-0.44658	0.000184486
EFCAB13	0.720394	0.000184494
STK26	0.822444	0.000184667
AC005495.1	-1.1618	0.000184667
SLC15A4	0.35506	0.000185391
TMED10	0.48121	0.000185544
LEFTY2	1.26321	0.000186171
MRPS28	0.438375	0.00018687
NEURL4	-0.447287	0.000188251
DOCK2	0.615828	0.000188251
ITGAX	0.655794	0.000188602
LINC02078	1.52129	0.000188621
FCGR2A	1.10274	0.000188621
PPIL2	-0.322247	0.000188741
SLC35F6	0.271936	0.000188741
AC134682.1	-1.22421	0.000189264
AMBRA1	-0.252473	0.000190648
RRAS2	0.56776	0.000191481
TMEM63A	-0.636604	0.000191871
DDR2	0.670522	0.000192508
SLC35E3	-0.5026	0.000193105
CCDC85A	0.435787	0.000193122
NEK6	0.347111	0.000194368
IPPK	-0.265532	0.000194382
GGCT	0.485128	0.000194493
SNRPG	0.58908	0.00019523
TOMM40L	-0.304418	0.000195726
AC135782.1	-1.31635	0.000195941
RPN2	0.35074	0.000196249
APBA1	-0.463314	0.000197392
PBDC1	0.384566	0.00019745
DIP2A	-0.42748	0.000197593
RPL36A	0.542573	0.000197662
MLLT1	-0.496765	0.000197775
FAM95C	-1.16483	0.000197851
AC138028.1	-1.35392	0.000197851
ARL6IP6	0.323259	0.000198126
BDH1	-0.569583	0.000198149
PDLIM5	0.441146	0.000198149
VPS37C	-0.307582	0.000199535
PRKAG2	0.465924	0.000199535
ATXN1L	-0.210558	0.000199904
AIF1L	-0.499719	0.000202053
GPSM1	-0.539454	0.000203415
MAPK8IP1	-0.484025	0.000203415
CERS6	0.50978	0.000203428
GJC2	-0.57066	0.000203744
TRPM6	-0.587214	0.000203917
CITED2	0.627846	0.000204279
ARHGAP17	-0.35448	0.00020473
CICP4	-2.03425	0.000204822
CGNL1	-0.510932	0.000204917
CINP	-0.240052	0.00020506
PCBP4	-0.512049	0.000205433
PPP1CB	0.613959	0.000206065
IGF2R	0.328537	0.000206176
EPHA5	0.598097	0.000206828
TSPOAP1	-0.753187	0.000206828
KLHDC2	0.269186	0.000207281
RAB12	0.377411	0.000207651
AC009090.5	-1.12357	0.000208271
CPE	0.526964	0.000208271
MTERF4	-0.3213	0.000208699
MPP2	-0.468724	0.000208699
FOXN3	0.356262	0.000208699
DOCK9	-0.456447	0.000210277
DOCK7	0.519924	0.000210546
TMEM123	0.461153	0.000210855
CAB39	0.397895	0.000210855
GRAMD2B	0.640096	0.000210855
SMPD4	-0.410144	0.000210977
LINC01503	1.02272	0.000211011
UGCG	0.788004	0.000211988
SMG6	-0.26424	0.000212105
ITM2B	0.395049	0.000212751
CHRM4	-1.51062	0.000212893
MAST2	-0.36858	0.000213694
CALCRL	0.775652	0.000213695
IKBIP	0.702236	0.000214303
CRTC1	-0.516411	0.000214303
FFAR1	-1.62012	0.000215097
AC009654.1	1.37343	0.000215097
TCTN3	0.336917	0.000215732
RABL6	-0.457699	0.000216613
ZNF778	-0.233334	0.000217949
TMEM151A	-0.553751	0.000217957
LGI3	-0.495515	0.000217977
NDRG1	-0.415924	0.000219008
ZNF609	-0.26366	0.000219236
EBAG9	0.410358	0.000220151
TNFSF13	0.556525	0.0002205
AC016026.1	-0.539656	0.000221581
SEC61B	0.450644	0.000222221
DTX2P1-UPK3BP1-PMS2P11	-0.686681	0.000222841
KLHL13	0.619007	0.000223306
MTHFR	-0.468889	0.000223306
CC2D1B	-0.299769	0.000224383
MYOZ1	0.705763	0.00022499
LY96	1.25563	0.000225466
MAP3K1	0.407957	0.000225466
ATP9B	-0.261621	0.000225466
PHLDB1	-0.659392	0.000226728
ANXA1	0.918756	0.000227372
ITPR2	0.404519	0.00022758
IQCN	-1.39364	0.000227984
PHF2	-0.276633	0.000229003
MCUB	0.61845	0.000229169
PLD6	-0.513267	0.000229376
COL8A2	0.696325	0.000229571
OGFRL1	0.802685	0.000229883
CHST8	-0.625881	0.00023303
LRRC56	-1.01242	0.000234251
CUX2	-1.8003	0.00023451
MRPS25	-0.345503	0.000235087
SPPL2B	-0.743968	0.000235186
FBXO2	0.46189	0.000235186
IPO13	-0.35406	0.000235659
TCEAL9	0.479496	0.000236478
LYNX1	-0.412289	0.000236698
PTGR2	0.401472	0.000237173
POU3F3	-0.395123	0.000237173
ACTG1P12	-1.43873	0.000237897
AC020658.7	-1.41289	0.000237897
AP000924.1	1.39344	0.000238252
AIMP1P1	-0.759391	0.00023917
LAMTOR2	0.468179	0.000239977
HDAC6	-0.335842	0.000240242
FGL2	0.78823	0.000240533
AC093642.2	-1.01488	0.000240672
PROM2	-0.837746	0.000240672
OTOAP1	1.35281	0.000240755
ZNF324	-0.444162	0.000241575
CPEB1-AS1	-0.635364	0.000242343
CANT1	-0.322202	0.000242343
SMAP2	0.510123	0.000243376
MGAT5B	-0.953103	0.000243551
SLAMF8	1.81879	0.000243551
EIF3E	0.617758	0.000243551
ARL11	0.79312	0.000243954
MYO15A	-1.19249	0.000245608
ARID3B	-0.451879	0.000245608
KLHL29	-0.839979	0.000245608
UFC1	0.43174	0.000245608
AP003108.5	-1.72813	0.000245608
ZBTB33	0.60896	0.000245978
SYNGR1	-0.585922	0.000246612
ATP6V1F	0.454374	0.000246687
NPLOC4	-0.275724	0.000247224
KRCC1	0.429971	0.000247592
UBIAD1	-0.254639	0.000247592
SEC16A	-0.272462	0.000247592
SLC2A10	0.458793	0.000247894
PLEKHG1	-0.531583	0.000247894
MAP3K11	-0.493854	0.000247894
APBB1	-0.42569	0.000247894
SLC4A4	0.687019	0.000247894
HERC5	0.436767	0.000248051
NPIPB11	-0.846627	0.000249194
MCFD2	0.352102	0.000249206
AC116533.1	0.608609	0.000249669
FLNB	-0.47795	0.000249897
PAIP2B	-0.66228	0.000249897
COX19	-0.454852	0.000249921
RAP2C	0.40513	0.000250213
AC127024.2	-1.42149	0.000250693
SPIRE1	0.314994	0.000251098
APLP1	-0.518624	0.000251379
HYDIN2	-0.569945	0.000251379
PLPP2	-0.500672	0.000254672
KCNQ2	-1.29183	0.000255926
CEBPG	0.473581	0.000255926
HYDIN	-0.583468	0.000256109
BTN2A2	0.450658	0.000257931
TECPR2	-0.329007	0.000257931
GTF2F2	0.348313	0.000260003
RAB7A	0.331844	0.000260117
CYP27A1	0.371162	0.000260351
ABHD17A	-0.470894	0.000260471
TBXAS1	0.734127	0.000260486
AL391832.4	-1.01204	0.000261704
KLHDC4	-0.519999	0.000261704
MFAP3L	0.464075	0.000261704
ACTN4	-0.395697	0.000261704
CDHR1	-0.690366	0.000262118
FAM114A1	0.404038	0.000262118
HID1	-0.74637	0.000262118
FOXP4	-0.48847	0.000264638
AC122688.3	-0.864531	0.000265261
AHCYL1	0.610871	0.000265332
ABCB7	0.3263	0.000266403
ZBTB39	-0.321572	0.000266412
AC007952.5	-1.71259	0.000267387
RFPL1S	-0.705222	0.000267832
PRPF40B	-0.417665	0.000267832
PEX11A	0.453853	0.000268652
SFSWAP	-0.395062	0.000268652
SLC39A2	1.46888	0.000269673
LYSMD2	0.433618	0.000275526
AC079336.7	-1.2416	0.000275526
FGFR1	-0.270844	0.000275526
AL049839.2	1.44255	0.000275565
HIP1R	-0.609201	0.000275924
C9orf64	0.352929	0.000276463
TLR8	1.26108	0.000276764
CASKIN1	-0.88401	0.000277099
RBM19	-0.421484	0.000277099
PKD1	-0.719871	0.000277823
HS3ST2	1.35047	0.000278703
NEURL1	-1.26683	0.000279642
DPEP3	1.44633	0.000279642
ARHGEF37	-0.517061	0.000279642
MBNL1	0.336791	0.000279642
AC099521.2	-1.56094	0.000280404
AR	0.500466	0.000281354
GDPD2	0.617349	0.0002819
NCKAP5L	-0.545333	0.0002819
STARD9	-0.602882	0.0002819
GHR	0.522503	0.000282024
ZNF418	-0.383063	0.000282044
RANGAP1	-0.380694	0.000282414
MAP4K4	-0.312276	0.000284349
BEGAIN	-0.77512	0.000285111
CDK5R1	-0.725543	0.000285485
C1QBP	0.412162	0.000285485
DPH6-DT	0.888521	0.0002867
ADH5	0.475233	0.000287158
ADGRA3	0.498005	0.000287158
FGD5P1	-0.875621	0.00028904
PTPRZ1	0.705785	0.000289519
AC012313.8	-0.704675	0.000289544
BMPR1B	0.648435	0.0002896
THBS2	0.493193	0.000290284
AP006284.1	-1.73232	0.000291203
GABRG1	0.851351	0.000291203
CARNS1	-0.893414	0.000291203
CSNK1G2	-0.461398	0.000291936
C1orf54	0.614686	0.000292781
RDH13	-0.579233	0.000292781
SERPINB1	0.60203	0.000292781
SLC6A1	-0.460311	0.000292781
PLEKHG5	-1.09275	0.000293226
COL16A1	-0.830536	0.000293258
RALGPS2	0.593232	0.000295428
SMARCA1	0.50683	0.000295688
EP400P1	-0.508403	0.000296333
GBA2	-0.394957	0.000297469
DPH5	0.38281	0.000298059
CASP8	0.559766	0.000300099
NCOR2	-0.572226	0.000300223
AC007920.2	0.966518	0.000300282
ARPC3	0.48968	0.000300518
SLC8A2	-1.11068	0.000301533
DBI	0.624888	0.000301533
PLCD1	0.586285	0.000301595
CKMT2	-0.605583	0.000303632
TFEB	-0.454042	0.000304555
HIRAP1	1.11438	0.000304576
TOX3	-0.48513	0.0003057
SCAMP4	-0.410127	0.0003057
CCDC180	-0.652359	0.000308534
RGS18	0.928047	0.000309203
MUC20	-1.02868	0.000309915
FAM222B	-0.276956	0.000310973
AK4	0.569216	0.00031128
YLPM1	-0.235524	0.000312577
TNRC18	-0.539862	0.000313467
MOV10L1	-0.681115	0.000314007
LRRC25	1.0343	0.000314069
IQCH-AS1	0.444878	0.000315896
PRPF40A	0.367298	0.00031595
FNBP1	-0.274446	0.000317293
BCL2	0.361199	0.000318709
AC240565.2	-1.19491	0.000319697
USP54	-0.354001	0.000321845
CABLES1	-0.917051	0.00032204
OPN3	0.591347	0.000322204
SLC25A25-AS1	-0.811261	0.000323466
ATG5	0.40068	0.000324205
SLC13A5	-1.63467	0.000324809
DHRS11	-0.678226	0.000324809
DOP1B	0.351754	0.0003252
TLK2P1	-0.823197	0.000327499
AC090114.2	-0.510314	0.000328847
ETFDH	0.311346	0.000329058
CNN3	0.743106	0.000330161
ATP6V1FNB	-0.748649	0.000330414
PRKCZ	-0.448234	0.000330414
EMBP1	-0.637619	0.000331172
CACNA1H	-1.74185	0.000334424
FAR2	0.628602	0.000334554
GRM2	-1.33536	0.000336594
MAG	-0.570248	0.000336594
NUDT19P5	1.19829	0.000337085
LINC01630	-0.653488	0.000338273
GK	0.923693	0.000339991
WIZ	-0.432156	0.000340332
AP000757.1	1.44653	0.000340918
NUP43	0.272724	0.000341563
AL356215.1	0.925572	0.000342047
ADIRF	0.715034	0.00034302
PLEKHA8P1	0.620321	0.000343227
AC073349.1	1.11155	0.000343672
NIPAL4	-0.683396	0.000343742
GPR37	-0.449378	0.000343742
CAPRIN1	0.348003	0.000343742
CYP11A1	0.583088	0.00034463
HNF4G	0.798063	0.000344935
MOSPD1	0.531715	0.000344935
SRRM3	-1.65815	0.000344935
C5AR1	1.27494	0.000345232
SUGP2	-0.33399	0.000345702
DNAH1	-0.680189	0.000346612
SMPD3	-0.985374	0.000346842
ZNF251	-0.31574	0.000346842
PPP2CB	0.433808	0.000347073
BOK	-0.526674	0.000347073
TPP1	0.343604	0.000347504
HIC2	-0.620676	0.000349593
RPS6KL1	-0.635738	0.000350689
PARD6B	0.444556	0.000350724
SMIM20	0.500665	0.000350724
C6orf62	0.431308	0.000351155
DERA	0.452192	0.000352098
NPTXR	-0.493202	0.000352726
BLOC1S5	0.377648	0.000353582
AC017116.2	-0.807155	0.000356783
CHFR	-0.460448	0.000356783
DDIT4L	0.809093	0.000357211
KANK4	-0.65361	0.000357211
ATXN2	-0.227527	0.000357211
NEXN	0.640899	0.000357554
STRC	-0.922456	0.000357974
HCG18	-0.331161	0.000357974
SND1	0.288089	0.000357974
PCGF2	-0.507987	0.000359179
DLG2	-0.503241	0.000359245
MYH7B	-0.759527	0.000359323
CHST6	0.474394	0.000359481
AC104129.1	-1.4556	0.000360393
SHANK1	-1.53872	0.000361264
AC005034.6	0.925941	0.000361571
CYTH2	-0.425058	0.00036186
GNAI3	0.412492	0.000362502
ZNF343	-0.297063	0.000364438
SRGAP2B	0.361628	0.000367254
ADAM19	-0.645502	0.000367358
KCNT1	-1.87586	0.000367902
PRDM11	-0.435299	0.000368026
SLMAP	0.236351	0.000370733
AC020661.1	-0.92329	0.00037082
GBP3	0.886504	0.000371085
FZR1	-0.427253	0.00037109
HEATR5A	0.397582	0.000371097
PIP5K1C	-0.551803	0.000371688
PIEZO2	-0.494941	0.00037231
CERCAM	-1.04829	0.00037231
AC139426.1	-1.37674	0.000373021
NCKAP1L	0.677818	0.000373037
C8orf34	0.766568	0.0003736
AC138932.1	-0.870307	0.000373782
ZDHHC8P1	-0.75585	0.000374872
CETN3	0.413832	0.000374872
ZFP41	-0.632723	0.000374872
CMTM6	0.54578	0.000374872
PRKD3	0.499587	0.00037616
CMIP	-0.365288	0.000376255
DNAJC5	-0.335785	0.000376699
AC135048.4	-1.31124	0.000379637
XKR6	-0.648946	0.000379811
ITGB2	0.920524	0.000379897
DUSP8P5	-0.77541	0.000379997
FUCA2	0.445817	0.000380227
LINC01515	0.66714	0.000380502
AC022893.3	1.24803	0.000381416
B3GALT5-AS1	0.562857	0.000381438
SHLD2	0.345265	0.000384432
CLNS1A	0.405345	0.00038526
NRP2	0.669877	0.000387989
RAB34	0.434973	0.000388204
STRADA	-0.251351	0.000391222
LINC00997	-0.427967	0.000392207
SNORA59B	0.978599	0.000393375
AZI2	0.433001	0.000395625
GPX8	0.967443	0.000397039
SORD	0.424251	0.000397039
SDHD	0.452959	0.000399721
TSC2	-0.532863	0.000400153
LYRM1	0.430845	0.000400767
STX6	0.303895	0.000400767
RSRC2	0.245696	0.000400767
AFG3L1P	-0.638282	0.000403406
AC009041.2	-0.759663	0.000403881
TRAK2	-0.560145	0.000403881
AL137026.1	0.899253	0.000404012
AP005212.4	-1.28569	0.000406324
FAHD2B	0.379966	0.000407057
ACSS2	-0.32477	0.000407057
CCND2	0.493047	0.000407057
LINC01140	0.581012	0.000412054
PRKAR2B	0.47361	0.000412054
CLASRP	-0.686577	0.000412054
GTF3A	0.389893	0.000412054
ELOCP23	1.16815	0.000412097
GRID2IP	-0.828164	0.000412142
AC092068.3	-1.30087	0.000412142
KATNB1	-0.451492	0.000412142
CHUK	0.408452	0.000412142
C21orf62	0.83203	0.000412376
PIAS1	0.362457	0.000412851
UTP18	0.315153	0.000416254
BMP8A	-0.792096	0.000416254
TCEA3	0.572766	0.000416791
MIR4500HG	0.845305	0.000416816
TMEM184C	0.363629	0.000416816
LINC01088	0.500399	0.000418948
UNC5B	-0.332194	0.000419012
AL355974.3	1.7161	0.000419116
NMRK1	0.544862	0.000419989
HIPK2	-0.360439	0.000421961
DLGAP3	-1.46223	0.000424011
AC008556.1	0.628839	0.000424524
CD53	0.82917	0.000425471
BX324167.2	-1.25671	0.000425718
CDC42EP4	0.42964	0.000425719
AC118344.2	-0.86638	0.000426198
ARFGAP1	-0.552759	0.000426198
JAG2	-1.18992	0.000427922
RECQL	0.447136	0.000428581
LINC01978	-0.763775	0.000428933
PLXNB3	-0.636968	0.000428938
NINL	-0.584431	0.000430215
MPRIP	-0.318205	0.000430892
PGGT1B	0.499935	0.000433036
AC233701.1	-1.92844	0.00043386
LRRFIP1	0.383043	0.000435157
AC107075.1	1.56409	0.000435554
UBE4B	-0.223835	0.000435554
EP400	-0.328938	0.000435554
ZNF71	-0.317208	0.000438052
SOX6	0.508702	0.0004394
PHF12	-0.29453	0.0004394
KIAA1191	0.279021	0.0004394
CSNK2A2	0.264394	0.000439679
PCSK6	-0.485954	0.000439991
RFTN1	0.735411	0.000440168
CD22	-0.742814	0.000440168
SPARCL1	0.493713	0.000440599
MYO19	-0.525328	0.000443115
APBB2	-0.363225	0.000443461
NRG2	-0.538334	0.000446332
CTTN	-0.305008	0.000446332
RAB31	0.565854	0.000446332
MAPK8IP2	-0.657002	0.000447244
AGRN	-0.58064	0.00044767
AC092384.3	-1.44905	0.000447835
RNF6	0.365337	0.000449644
LDLRAD3	-0.330583	0.000451835
DPY19L3	0.470253	0.000451835
AFDN	-0.307745	0.000451835
ANK3	-0.431471	0.000451835
AC011374.2	0.985128	0.000453923
ELF1	0.368208	0.000454877
EME2	-0.901361	0.000455402
MMP15	-0.577256	0.00045559
REC8	-0.542707	0.000457694
MRPL3	0.385414	0.000457694
SNX2	0.36282	0.000457694
AK3	0.469953	0.000457694
CNBP	0.414032	0.000457694
PCBP2	0.279391	0.000457694
AP004608.1	-0.956949	0.000458626
GYG1	0.584908	0.000463594
SYN3	-0.883336	0.000463915
TRIM58	-0.78394	0.000463972
PDE10A	-0.832882	0.000465126
AGT	0.57289	0.00046641
RNF217	0.391975	0.000467062
PLEKHM1P1	-0.689446	0.000468378
KCNJ2	-0.492429	0.000469009
GPC4	0.369728	0.000470856
TRDN	0.96735	0.000471156
CDK16	-0.318802	0.000471156
PKD1P6	-0.806888	0.000473207
RNF207	-0.834245	0.000475577
CYBB	0.880362	0.000476334
GPR65	1.00559	0.000476502
LRAT	0.77925	0.000476502
KIRREL3	-0.799102	0.000476502
MATN2	0.595966	0.000476502
AC006330.1	-0.843159	0.000476755
RCN2	0.341641	0.000476784
ASXL1	-0.265385	0.000476784
LINC01006	-0.316586	0.000477395
AP003559.1	-2.20141	0.000478
CDC26	0.429582	0.000480032
GRIPAP1	-0.378556	0.000480032
PRR12	-0.539481	0.000480205
KNCN	-1.87937	0.000480738
APOBR	0.837211	0.000480738
LONP2	0.215443	0.000480738
PTPRJ	0.424077	0.00048092
CRISPLD1	0.8888	0.000481172
ADA2	0.412258	0.000481172
KIF5C	-0.342266	0.000481172
SLFNL1-AS1	-0.94829	0.000481446
CCNG2	0.458069	0.000483146
SPIRE2	-0.708117	0.000484047
TBC1D17	-0.325625	0.000484047
PTPRH	-0.623889	0.000485014
PDXP	-0.463138	0.0004851
GON4L	-0.244296	0.000485437
AP3B2	-0.715016	0.000485508
HOXD1	-0.671137	0.000485736
PPP1R3F	-0.420055	0.000486397
DDX39B	-0.269402	0.000486672
SYNGAP1	-0.561378	0.0004869
AC092171.5	-0.986053	0.000487489
RADIL	-0.591688	0.00048877
SASH1	-0.28831	0.000490068
AC026469.1	-1.33266	0.000490863
AL662907.1	-0.936109	0.000491067
C2orf88	0.572548	0.000491366
ADCY2	0.458847	0.000491489
PPT1	0.503532	0.000493626
HMBOX1	0.289543	0.000497101
MAML2	0.272692	0.000497423
GNPTAB	0.357624	0.000499564
ADGRF5	-0.994371	0.000499695
MTCL1	-0.624775	0.000501947
RLBP1	0.983985	0.000502181
TMEM145	-0.641439	0.000502181
PYCARD	0.892995	0.000502181
AC008403.1	-0.667172	0.000502181
KCNE4	1.06329	0.000505703
GALNT3	0.767282	0.00050645
LINC00940	-1.01103	0.000507282
EIF4G3	-0.197479	0.000507632
CNTN1	0.688705	0.000508234
DOLPP1	-0.281668	0.000508432
C1QC	1.1315	0.000508432
AC110079.1	-0.675503	0.000511114
LARP7	0.39171	0.000513875
AC011676.5	-1.0805	0.000515234
SLC6A9	-0.432951	0.000519315
IGF1R	-0.322475	0.000520379
AC040160.1	-0.901662	0.000521064
ABHD14B	0.38844	0.000521875
AC024610.2	-1.73618	0.000523486
RTN2	-0.764811	0.000523486
PELP1	-0.313313	0.000523486
MINDY1	-0.313745	0.000523486
WFS1	0.386831	0.000523486
MAP7D1	-0.36584	0.000526327
PSKH1	-0.406513	0.000526736
PAQR4	-0.481636	0.000537971
YBX1	0.40594	0.000539553
ITPRIPL2	0.439575	0.000542478
LINC01354	0.872546	0.000543189
ATP1A2	0.349163	0.000543189
GIGYF1	-0.540261	0.000545131
SSR3	0.519753	0.000547947
CLEC12A	1.59062	0.00054939
GAL3ST1	-0.521237	0.00054939
ZNF217	0.410498	0.00054939
SETD1B	-0.469023	0.00054939
PLBD1-AS1	0.934083	0.000549906
C2CD2L	-0.376035	0.000549906
ZNF862	-0.372948	0.000549906
HERC2P9	-0.831703	0.000549906
PTPRK	-0.331916	0.000549906
TRAM1	0.480477	0.000550087
KCNMA1	0.44094	0.000550087
RERE	-0.296033	0.000550087
DPP6	-0.440865	0.000550795
SYS1	0.288242	0.000554567
NCBP2	0.386574	0.000554617
LRRC3	-0.785371	0.000557083
CCDC138	-0.421479	0.000557083
ARHGAP23P1	-1.26318	0.000561392
PKD1L1	-0.596086	0.00056143
PGBD5	-0.309707	0.00056143
POLR2J3	-0.820894	0.000562015
GRID1	-0.348129	0.000562271
ATXN7L2	-0.721834	0.000562386
TANK	0.400025	0.000564058
UBR5-AS1	0.536934	0.000566098
JMJD7-PLA2G4B	-0.791986	0.000566215
CMTM4	0.343447	0.000566215
AC003665.1	-0.618049	0.000567919
LINC02175	-0.659882	0.000568577
STOM	0.554942	0.000568577
AL121832.3	-1.01693	0.000568662
TCTN1	0.30978	0.000568662
MCF2L	-0.69502	0.000568668
AJ011931.1	-1.27266	0.000572385
GAPT	0.903838	0.0005743
MSTO2P	-0.83188	0.000574743
SMIM30	0.609947	0.000574743
CTPS1	-0.321103	0.000574743
EIF4EBP2	0.359539	0.000574743
ERLIN2	0.351175	0.000576634
AC016831.7	-0.537684	0.000577043
AC012676.5	-1.04506	0.00057835
LENG8	-0.786092	0.00057835
PDE4C	-1.61957	0.000580439
MYLIP	0.382987	0.000580439
GPR162	-0.638898	0.000581931
STAT5A	0.45569	0.000582206
LIPE	-0.526991	0.000582206
SNAI2	0.768878	0.000582216
SF3B6	0.490591	0.000582525
EDC3	-0.231775	0.000583183
C16orf70	-0.285012	0.000583327
CRHR2	-1.52158	0.000583966
TMEM86A	0.436968	0.000584632
TGFB2	0.878523	0.000584632
DNAH17	-0.628929	0.000585435
FNDC3A	0.400281	0.000586136
MAT2A	0.304457	0.000586136
INHBA	0.454576	0.000586412
MMAB	-0.444007	0.00058893
STK24	0.276269	0.000589148
PRRT3	-0.585826	0.000589189
TMED5	0.529406	0.000590213
PPP3R2	-1.44191	0.000590825
SYNE1	-0.331581	0.000592439
C4orf50	-1.15326	0.000594616
APOBEC3G	0.501284	0.000594957
SPN	0.74972	0.000594957
TXNDC15	0.269083	0.000594957
GAS7	-0.36522	0.00059513
AKR1C2	0.804003	0.000595578
ANKRD23	-0.653812	0.000595818
DENND1A	-0.334161	0.000597733
SLC7A1	-0.314214	0.000599438
KIAA0355	-0.259591	0.000603388
PLA2G4B	-0.907421	0.000603565
CAMK2A	-1.41155	0.000605927
PAPOLG	0.45686	0.000606522
AL662907.2	-0.844025	0.00060668
IRF2	0.207944	0.00060668
RPS2P44	-0.579759	0.000607444
KIF17	-1.32378	0.000607859
CD180	1.15751	0.000608045
NARS2	0.298419	0.000608045
MMP2	0.883647	0.000608323
WDR59	-0.274934	0.000608323
MPPED1	-0.906699	0.000610516
AC066616.2	1.54918	0.000611556
P2RX1	0.775327	0.000611631
AC131160.1	-0.788314	0.000611761
SLC35G2	0.406211	0.000613649
PCYT1B	-0.473603	0.000613649
TP73-AS1	-0.307044	0.000613649
FKBP11	-0.574077	0.000614772
MVD	-0.59746	0.000614772
HDAC5	-0.36907	0.000614772
NRDE2	-0.276302	0.000615115
APAF1	0.363372	0.000615834
MSTN	0.735169	0.000616413
TMEM9B	0.376373	0.000616413
AC011700.1	-0.679452	0.000618652
GPR61	-0.988575	0.000618652
DYNLT3	0.640088	0.000618652
FCGR2C	1.05628	0.000618652
CLU	0.480345	0.000621997
RNF135	0.426878	0.000622973
DOK5	0.544178	0.000623932
ARHGEF26-AS1	0.556656	0.000623932
CCDC149	-0.282371	0.000623932
SLITRK5	0.392423	0.000623932
PAXIP1-AS2	0.442679	0.000625146
PIGT	-0.202722	0.000625527
SNX18P3	-0.904321	0.0006268
SERPINE1	1.38892	0.000627769
TMEM263	0.490621	0.000627769
AC118344.1	-0.900475	0.000629002
LINC00957	-0.494351	0.000629002
C9orf3	-0.294598	0.000632866
PPP1R3D	0.32884	0.00063545
DMWD	-0.492962	0.00063545
CLDN9	-1.1628	0.000636624
RHOBTB3	0.424539	0.000636914
ADD3	0.555284	0.000638286
FSD1	-0.696778	0.000638466
POLR3DP1	-1.03539	0.00063978
RRM2B	0.62217	0.000642482
HIPK1	0.297489	0.000642482
GRM4	-1.94046	0.000645461
KLF3P1	-0.84163	0.000645461
PEX12	0.462437	0.000646769
SLC38A6	0.373379	0.000649059
ZNF316	-0.40644	0.000649338
LZTS1	-1.02413	0.000649616
MALT1	0.4003	0.000649616
SCP2	0.431757	0.000649616
PYURF	0.323318	0.000650018
PLEKHA5	0.477861	0.000650188
DUSP26	-0.422714	0.000652481
SETD1A	-0.461367	0.000652503
GPM6A	0.657909	0.000654141
ELFN1	-1.17434	0.000655505
ERCC3	-0.224714	0.000655505
SEPHS1P6	-1.16638	0.000656265
HPD	1.01515	0.00065651
SLC45A1	-0.423082	0.000657224
ZBTB41	0.550781	0.000658057
SP3	0.333555	0.000665365
FTH1P19	-1.03075	0.000665578
GLYCTK	-0.800521	0.000666743
CDC42BPB	-0.260129	0.000669251
RSL24D1	0.565216	0.000669671
SLC19A2	0.68699	0.000671095
TCP11L1	-0.231422	0.000671095
TRIM34	0.503291	0.000672354
IGHMBP2	-0.407261	0.000672354
UVSSA	-0.439939	0.000675057
RB1	0.463288	0.000675057
SCPEP1	0.349652	0.000675269
PPP1R37	-0.409265	0.000675269
SPG7	-0.450815	0.000677001
AL158064.1	0.747716	0.000677149
ARHGEF16	-0.772999	0.000679228
ARL14EPL	1.3019	0.000679228
B4GALT2	-0.368103	0.000679228
SPAG1	0.405919	0.000680211
DOT1L	-0.796068	0.000681569
AL390726.5	-0.981517	0.000685112
C8orf37	0.493018	0.000685112
AP000459.2	-1.2285	0.000685112
UBE2E1	0.510361	0.000685112
ARRB2	0.513039	0.000685112
MOB1B	0.587845	0.000685112
NHSL1	0.338621	0.000685112
TEDC1	-0.585413	0.000687331
ERG	-0.995393	0.00068869
USP31	-0.404175	0.000690423
MTAP	0.300579	0.000691352
DNER	0.481989	0.000691797
DPH3	0.462786	0.000693281
ANKS1A	-0.393984	0.000696769
GTF2IP12	-0.605188	0.000700098
UNC93B1	0.668256	0.000700098
OSGIN2	0.818816	0.000700098
AC004678.1	-1.37411	0.000700153
2005-09-01	-0.558964	0.000700685
ADAT3	-0.659192	0.000700806
BX842568.2	-1.5091	0.000700806
TUBGCP6	-0.560946	0.000700806
TMEM38A	0.442216	0.000700879
ILF3	-0.214707	0.000701464
HMGN1	0.325197	0.000702285
LIFR	0.556065	0.000702285
VPS45	0.33839	0.000703782
CYP2U1	0.4191	0.000703784
CADM1	0.289789	0.000703784
SLA	0.932556	0.000705103
RASSF3	0.467251	0.000705103
METTL7A	0.449915	0.000705103
FXYD7	-1.06815	0.00070612
TSPAN33	0.35221	0.00070612
PDPN	0.697518	0.00070636
AOAH	0.596262	0.000706714
AC040160.2	-0.98822	0.0007101
CARD14	-0.69099	0.0007101
ST7	0.312736	0.0007101
ZBTB49	-0.314053	0.0007161
DGCR8	-0.367138	0.00072023
ENKUR	0.633246	0.000721908
AZIN2	-0.623292	0.000721943
MTG1	-0.56322	0.000725836
AC139530.1	1.321	0.000727334
NBPF11	-0.307562	0.000728463
LPP	0.48835	0.000729486
AC004491.1	-0.884029	0.000729529
NRARP	-0.618811	0.000729529
NLE1	-0.30263	0.000729529
C1orf162	0.871347	0.000729529
HNMT	0.662664	0.000729529
NUP50	0.239168	0.000729529
SRCAP	-0.387505	0.000729529
NEK4	0.184775	0.000731098
MAML1	-0.377612	0.000732827
OR6W1P	-0.984214	0.000734155
MPHOSPH6	0.424738	0.000735612
GIMAP2	0.728383	0.000735884
ADGRG5	-1.26847	0.000737519
RNPEP	0.320374	0.000745975
DIAPH2	0.403993	0.000745975
DENND4B	-0.47732	0.000746318
PAQR7	0.309381	0.000746799
PYGL	0.763331	0.000746799
PHOSPHO1	-1.05657	0.000747049
DPYSL4	-0.540303	0.000748204
MMP24	-1.14438	0.000748934
CSTB	0.618945	0.000748934
LINC00886	0.515712	0.000751156
BORCS8	-0.545962	0.000751443
INPP5E	-0.596791	0.000755288
AC055811.4	-0.683737	0.000756162
C2CD4C	-1.06279	0.000756263
GSTO1	0.494088	0.000759491
ACAT1	0.341315	0.000759491
ASPRV1	-0.387321	0.000759851
PPIL3	0.487118	0.000759851
FBF1	-0.516953	0.000762269
RAB32	0.586008	0.000762408
F2RL1	0.75768	0.000766695
ADAMTS2	-0.846269	0.000766695
ADAMTS3	0.885376	0.000767179
CACNA1C	-0.485115	0.000767179
SYNPO2	0.531262	0.000767179
TMEM189	-0.329109	0.000769025
HOXD4	-0.564756	0.000769253
AC104461.1	0.813085	0.000769684
PCAT14	1.14931	0.000769684
SEZ6L2	-0.746433	0.000772267
HLA-DQA1	1.40775	0.000772716
AC084125.2	-1.1107	0.000774858
RARRES1	1.52451	0.000774876
RAB28	0.307921	0.000776708
TSC1	-0.228328	0.000778273
GNB3	-1.20173	0.000779697
BICRA	-0.663604	0.000779697
LINC02620	1.13978	0.000781299
PIGG	-0.278446	0.000781299
AL163636.2	1.27611	0.000781511
RPP25	-0.35678	0.000785028
[truncated: 23,391 more rows]

## Sheet: Fig ED 1b
AcCoAS
Uninduced	Induced
1.1115	0.499241
0.946705	0.343133
0.908637	0.179915
1.03316	0.237727
FASN
Uninduced	Induced
1.37844	0.683911
1.10677	0.350532
0.647399	0.256058
0.867394	0.328297
Desat1
Uninduced	Induced
1.1435	0.320036
0.819514	0.214799
0.910283	0.180656
1.1267	0.281811

## Sheet: Fig ED 1c
Humphrey et al., cervical spinal cord, All ALS vs. Control					Humphrey et al., cervical spinal cord, C9 ALS vs. Control
ID	logFC	Pvalue			ID	logFC	Pvalue
GPNMB	2.76	7.23e-16			LINC01857	3.32948	3.32e-13
ASAH1	0.952	1.31e-15			GPNMB	3.06858	2.41e-12
APOC1	2.17252	8.97e-15			ABCA1	1.2798	2.41e-12
APOE	1.17539	9.14e-15			DNAJC5B	3.56929	4.32e-12
CTSS	1.6598	3.27e-14			CCL18	4.45217	5.9e-12
LYZ	2.77955	1.85e-13			APOE	1.47856	6.73e-12
MAFB	1.53579	2.39e-13			ACP5	1.69198	6.73e-12
HGF	1.4156	2.53e-13			CHIT1	4.41669	3.73e-11
ABCA1	1.16185	2.53e-13			APOC1	2.3973	7.45e-11
PLEKHA2	0.615692	2.95e-13			SREBF2	-0.757927	8.11e-11
TYROBP	1.24985	3.43e-13			PLA2G7	2.40168	1.24e-10
RAP2B	0.743862	3.46e-13			ARHGAP6	0.708171	1.84e-10
MR1	0.940541	4.58e-13			LYZ	2.53795	2.16e-10
SOAT1	1.11936	5.69e-13			OTOA	2.13642	2.16e-10
HEXB	0.957777	7.99e-13			LGALS3	1.47333	2.27e-10
HLA-DRA	1.23586	7.99e-13			IQGAP2	1.81677	4.06e-10
FXYD5	1.14841	8.44e-13			NCF2	1.50819	4.06e-10
MSR1	1.78984	8.44e-13			MS4A7	1.60294	5.48e-10
PSAP	0.532435	9.14e-13			DNASE2B	3.09113	5.61e-10
PLXNC1	0.679549	1.17e-12			CD48	2.18179	7e-10
MS4A7	1.63798	1.55e-12			CHRNA1	3.33496	8.3e-10
ARHGAP6	0.675172	1.93e-12			MR1	1.00215	1.03e-09
RBM47	1.28597	1.98e-12			TNFSF8	1.27512	1.11e-09
IQGAP2	1.76157	2.38e-12			CTSS	1.69435	1.26e-09
CXCL16	0.9632	2.54e-12			RAP2B	0.742703	1.46e-09
CD68	1.32612	2.54e-12			SOAT1	1.10578	1.46e-09
LGALS3	1.39357	2.71e-12			LTA4H	0.922067	1.94e-09
PPARG	1.04108	3.13e-12			NOTCH2	0.584484	3.23e-09
NCF2	1.46525	3.13e-12			CACNA1B	-1.3277	3.38e-09
TNFSF8	1.27879	3.45e-12			SLC37A2	1.38921	4.04e-09
DENND2D	1.49806	3.89e-12			PKD2L1	2.47525	4.24e-09
LAPTM5	1.20151	3.99e-12			CCRL2	1.57791	4.34e-09
NABP1	1.25237	5.67e-12			ASAH1	1.08977	4.65e-09
DNASE2	0.66562	6.62e-12			FXYD5	1.20378	5.89e-09
CD48	2.1274	7.66e-12			OSBPL11	1.08143	6.22e-09
EMP3	1.0147	7.74e-12			AC026369.3	2.85816	6.22e-09
CAPG	1.37661	7.96e-12			HEXB	0.99889	6.66e-09
KLHL6	1.66376	7.96e-12			GYPC	1.12571	7.13e-09
HIP1	-0.502338	7.96e-12			HGF	1.40325	9.12e-09
SMS	0.717659	1.05e-11			MT-ND1	-1.10935	9.12e-09
IL13RA1	0.851996	1.07e-11			MAN1A1	1.09404	9.12e-09
CSTA	1.92263	1.07e-11			PDE3B	0.911	9.12e-09
CD37	1.24951	1.09e-11			HTRA4	2.58946	1.03e-08
PTPRC	0.976799	1.09e-11			PLBD1	1.3487	1.47e-08
LCP2	1.01411	1.15e-11			CPM	1.31719	1.59e-08
SLC43A3	0.937161	1.21e-11			NECTIN1	-0.839501	1.77e-08
MFSD1	0.839011	1.38e-11			HPSE	1.45747	2.13e-08
HAVCR2	1.00392	1.47e-11			MSR1	1.75057	2.41e-08
HLA-DMA	1.0117	1.47e-11			CAPG	1.45084	2.6e-08
CD63	0.601628	1.48e-11			KLHL6	1.47312	2.84e-08
PKD2L1	2.7202	1.79e-11			SMURF1	-0.423045	2.99e-08
ACP5	1.53778	1.93e-11			P2RY8	1.64997	3.09e-08
CD74	0.979841	2.17e-11			P2RY8	1.64997	3.09e-08
IFI30	1.62145	2.71e-11			PSAP	0.641004	3.14e-08
MAN1A1	1.04625	2.74e-11			SLC25A30	0.78491	3.39e-08
FCER1G	1.42846	3e-11			DPEP2	1.62944	3.71e-08
BTK	1.1408	3.42e-11			AQP1	1.10317	4.09e-08
PLBD1	1.23575	3.67e-11			FDX1	0.588178	4.11e-08
RBBP8	0.539094	4.38e-11			CHRNA4	-1.11015	4.11e-08
ARHGAP18	0.797184	4.66e-11			CTSD	0.831588	4.37e-08
BMP2K	0.640504	4.66e-11			CXCL16	0.927263	4.64e-08
PLXDC2	0.784071	5.34e-11			BMP2K	0.755966	4.64e-08
PDE3B	0.941168	5.34e-11			MFSD1	0.852502	4.66e-08
CTSB	0.881992	5.34e-11			PLXNC1	0.818292	5.37e-08
LTA4H	0.855455	5.94e-11			PLAU	1.26212	5.51e-08
ABTB2	-0.748823	6.06e-11			PLEKHA2	0.672691	6.13e-08
NOTCH2	0.485492	7.59e-11			LILRA2	1.31495	6.23e-08
CCL18	4.72213	9.03e-11			PDGFC	0.630867	7.56e-08
CREG1	0.757014	9.17e-11			AXL	0.634264	7.56e-08
HLA-DPB1	1.0071	9.26e-11			CD37	1.23893	7.71e-08
ANO6	0.843818	9.26e-11			CREG1	0.854391	7.87e-08
GYPC	0.9899	1e-10			MACC1	1.99514	8.19e-08
DAB2	0.991022	1.35e-10			PPARG	0.970847	8.97e-08
TFEC	1.22756	1.35e-10			MT-ND2	-0.916826	1e-07
BTN2A2	0.670828	1.37e-10			TP53INP2	-0.841185	1e-07
BRI3	0.584261	1.48e-10			E2F1	-0.771232	1e-07
HLA-DMB	1.05709	1.59e-10			STAMBPL1	0.577203	1.01e-07
LINC01857	2.95047	1.59e-10			RCN1	0.767735	1.05e-07
DRAM2	0.813481	1.81e-10			NKD1	-0.63158	1.05e-07
DNAJC5B	3.2864	1.86e-10			SLCO1C1	1.15545	1.07e-07
RAB11FIP4	-0.64603	1.99e-10			TFEC	1.24147	1.08e-07
PLA2G7	2.29131	1.99e-10			APLN	1.0499	1.15e-07
LINC02473	-0.833244	2.11e-10			ANO6	1.00427	1.18e-07
DLC1	-0.38355	2.19e-10			DNASE2	0.73908	1.29e-07
AL035106.1	-0.926083	2.23e-10			RAB11FIP4	-0.72885	1.29e-07
CCRL2	1.5899	2.8e-10			EMP3	1.05319	1.35e-07
FHL3	0.649028	3.1e-10			PLXDC2	0.82834	1.35e-07
CTSL	0.699141	3.12e-10			SLC46A3	0.559518	1.55e-07
GPX1	0.772668	3.51e-10			FBP1	1.7139	1.55e-07
CD84	1.18133	3.54e-10			EVI2B	1.19845	1.62e-07
FDX1	0.460089	4.1e-10			HECTD4	-0.446542	1.69e-07
APBB2	-0.530621	4.55e-10			FCGR2B	2.33818	1.69e-07
CAVIN4	-0.60491	4.66e-10			MBP	-0.837637	1.81e-07
CDCP1	1.59682	4.66e-10			C2orf40	1.09174	1.83e-07
HSD17B14	0.602014	4.91e-10			ADCY5	-0.617701	1.95e-07
MOB1A	0.674849	5.13e-10			GNG7	-0.766113	1.97e-07
STAMBPL1	0.470301	5.16e-10			HIVEP3	-0.889493	2.28e-07
TBXAS1	0.896788	5.19e-10			GALM	0.795109	2.28e-07
AXL	0.601648	6.22e-10			SMG5	-0.500918	2.28e-07
SPATA2	-0.45211	6.22e-10			PHKA1	0.765851	2.33e-07
GNAZ	-0.489718	6.73e-10			CD68	1.31183	2.33e-07
TLR5	1.07813	6.73e-10			MT-CYB	-0.880579	2.65e-07
ARHGAP15	0.911097	6.9e-10			ADGRL1	-0.691245	2.65e-07
STAT5A	0.581414	6.99e-10			BRI3	0.669293	2.7e-07
FBP1	1.68678	6.99e-10			RUSC2	-0.572591	2.7e-07
ARHGAP24	0.818204	7.22e-10			CREBL2	0.7172	2.72e-07
THOC5	-0.278184	7.31e-10			GRB10	-0.665268	2.86e-07
FAXDC2	-0.46275	7.48e-10			CTSL	0.796417	2.87e-07
HLA-DOA	1.07877	7.86e-10			SMPDL3A	0.874717	2.91e-07
PTBP3	0.630826	8.57e-10			RRAGD	0.779489	2.94e-07
CELF2	0.475456	9.5e-10			ABTB2	-0.641563	3.02e-07
CLEC7A	1.08601	9.58e-10			SMS	0.810607	3.13e-07
SPECC1	-0.321277	9.68e-10			ARHGAP23	-0.815227	3.13e-07
MACC1	1.91266	1.01e-09			CD84	1.14292	3.37e-07
CORO1C	0.427076	1.05e-09			ARHGEF2	-0.448204	3.51e-07
SLC29A1	0.886664	1.07e-09			SLC7A7	1.29503	3.66e-07
BIRC7	1.64862	1.12e-09			DCSTAMP	2.65388	4.19e-07
GNG5	0.639067	1.13e-09			RNASE6	1.3791	4.64e-07
S100A11	1.05597	1.17e-09			FPR3	1.95067	4.76e-07
GLB1	0.458575	1.19e-09			RNF150	0.612906	4.76e-07
AC026691.1	-0.830435	1.29e-09			TMEM184B	-0.668259	4.76e-07
HTRA4	2.90182	1.29e-09			TMEM159	0.952346	4.76e-07
2024-09-04	-0.568231	1.31e-09			CD300LF	1.26855	4.77e-07
KIF5C	-0.450454	1.36e-09			CDK18	-0.876883	4.77e-07
S100A6	0.707385	1.39e-09			DRAM2	0.970331	4.79e-07
LAIR1	1.00735	1.41e-09			SRPX	0.818427	4.8e-07
SLC7A7	1.3086	1.45e-09			MAP3K5	0.63777	4.8e-07
PCYT1B	-0.632392	1.5e-09			SIGLEC8	1.47685	4.8e-07
RRAGD	0.549353	1.51e-09			PALLD	0.741527	4.88e-07
UGCG	0.960579	1.53e-09			IP6K1	-0.347491	4.88e-07
SREBF2	-0.609988	1.77e-09			HLA-DPB1	1.05828	4.88e-07
LIMS1	0.703514	1.93e-09			ACSF2	0.517346	4.88e-07
CD86	1.02068	1.93e-09			MICALL1	-0.721072	4.88e-07
CREBL2	0.558076	1.93e-09			PRDM2	-0.286873	4.88e-07
ABI1	0.436006	1.95e-09			AATK	-0.954311	4.94e-07
FCGR2B	2.18318	1.97e-09			NPL	0.736759	4.98e-07
SMURF1	-0.331079	2.02e-09			CHPT1	0.644999	4.98e-07
TJAP1	-0.497535	2.03e-09			LAS1L	-0.42168	5.42e-07
SLC25A30	0.660124	2.07e-09			CD99	0.851413	5.42e-07
PTPRK	-0.426895	2.15e-09			CD99	0.851413	5.42e-07
NDE1	-0.516272	2.17e-09			VMO1	1.20642	5.42e-07
DOCK9	-0.449501	2.27e-09			CELF2	0.511518	5.48e-07
POLR2F	-0.495901	2.27e-09			RGS3	-0.565483	6.08e-07
CTSD	0.764367	2.28e-09			TLR4	0.863133	6.16e-07
EVI2B	1.06459	2.45e-09			HADH	0.396471	6.2e-07
SDCBP	0.670616	2.53e-09			BMF	0.812571	6.54e-07
DOCK11	0.712108	2.53e-09			MT-CO3	-0.772773	6.55e-07
LRRFIP1	0.497797	2.6e-09			CLCN6	-0.330253	6.56e-07
RHOQ	0.529669	2.63e-09			RAB29	0.741486	6.59e-07
P2RY8	1.64511	2.66e-09			MT-CO2	-0.780956	6.74e-07
P2RY8	1.64511	2.66e-09			PABPC4	0.55992	6.91e-07
P2RY8	1.64511	2.66e-09			MT-CO1	-0.806213	7.22e-07
P2RY8	1.64511	2.66e-09			MECP2	-0.377751	7.43e-07
P2RY8	1.64511	2.66e-09			ABL1	-0.472573	7.51e-07
P2RY8	1.64511	2.66e-09			CFD	1.5512	7.56e-07
P2RY8	1.64511	2.66e-09			IL13RA1	0.894084	7.57e-07
P2RY8	1.64511	2.66e-09			SLC44A3	0.826634	7.68e-07
CKMT2	-0.815828	2.69e-09			ITGAD	2.41136	7.73e-07
CD300LF	1.34697	2.95e-09			FAM222A	-0.812295	7.9e-07
GAB3	0.700122	3.15e-09			ANOS1	1.03531	7.9e-07
TBC1D1	0.344524	3.22e-09			TGIF1	0.731721	7.95e-07
MS4A4A	1.68692	3.22e-09			SHROOM2	-0.695272	7.98e-07
SCIMP	1.26021	3.22e-09			SLC40A1	0.868485	8.11e-07
FERMT3	0.997903	3.23e-09			DENND2D	1.20001	8.16e-07
CYBA	0.872647	3.27e-09			CPT1C	-0.802504	8.16e-07
OTOAP1	1.79749	3.31e-09			DSCAML1	-0.780184	8.39e-07
NPC2	0.528873	3.41e-09			FHL3	0.577032	8.49e-07
GNS	0.480917	3.49e-09			MYRF	-0.807667	8.49e-07
RCN1	0.546646	3.49e-09			BCAS1	-0.730168	8.49e-07
CTSC	1.03017	3.52e-09			DCLK1	0.917129	8.49e-07
MS4A6A	1.32695	3.52e-09			RBM47	1.10133	8.59e-07
PDGFC	0.480857	3.52e-09			CTSH	0.850239	8.71e-07
TRPV5	-0.775019	3.7e-09			CDCP1	1.45738	8.79e-07
C3AR1	1.12025	3.75e-09			CTSZ	0.939024	8.79e-07
CD44	0.830313	3.76e-09			DAB2	0.875527	9.03e-07
AC026369.3	2.80029	3.82e-09			AMIGO2	0.909953	9.12e-07
NSMAF	0.477487	3.95e-09			PATJ	0.551565	9.41e-07
DOCK2	0.799535	3.97e-09			FUCA1	0.690912	9.44e-07
LILRB3	1.86944	3.97e-09			RNF220	-0.607707	9.54e-07
CD58	0.693719	4.22e-09			SCIMP	1.13852	9.71e-07
SIGLEC8	1.43128	4.22e-09			GNS	0.584878	9.8e-07
GRN	0.763702	4.34e-09			MAFB	1.31698	9.94e-07
SMARCA1	0.441168	4.34e-09			SRCIN1	-0.893319	9.99e-07
MAN2A2	-0.46695	4.34e-09			CYSTM1	0.512656	1.08e-06
TLR2	1.29298	4.34e-09			MVB12B	-0.69893	1.08e-06
OSBPL3	0.626888	4.34e-09			LPXN	0.621248	1.09e-06
NCKAP1L	0.837714	4.35e-09			CPVL	1.53588	1.09e-06
AP002370.1	-0.842141	4.54e-09			NDE1	-0.525286	1.09e-06
MT-ND2	-0.759979	4.74e-09			GRN	0.788605	1.09e-06
PARP8	0.415635	4.74e-09			SNN	0.532999	1.09e-06
TMEM184B	-0.546608	4.74e-09			SLC15A3	0.838409	1.1e-06
OSBPL11	0.884497	4.82e-09			CEP170B	-1.01102	1.1e-06
PRDM2	-0.215191	4.83e-09			CTNND2	0.619152	1.1e-06
CTSZ	0.902773	5.01e-09			PAQR6	-0.824287	1.1e-06
SLC46A3	0.470726	5.13e-09			DLC1	-0.442392	1.1e-06
SLC2A9	0.755116	5.32e-09			PRRX1	0.894998	1.12e-06
ELAVL3	-0.608209	5.39e-09			DHCR24	-0.850731	1.14e-06
ASPHD1	-0.632545	5.4e-09			SELPLG	0.921208	1.15e-06
TMEM176B	0.608747	5.68e-09			HPS3	0.599908	1.2e-06
VAMP8	1.00073	5.93e-09			AC006946.2	-0.774755	1.2e-06
DSC2	0.912397	5.97e-09			GNA11	-0.465114	1.21e-06
PPP2R2C	-0.747098	6.04e-09			ARHGAP33	-0.928023	1.21e-06
HLA-DPA1	0.971722	6.04e-09			TTLL11	-0.630761	1.24e-06
LYN	0.861922	6.21e-09			PACS2	-0.698098	1.24e-06
TTLL11	-0.562841	6.26e-09			BTK	1.05143	1.26e-06
PARP15	1.20543	6.27e-09			THOC5	-0.339091	1.29e-06
CMTM3	0.620437	6.3e-09			BIRC7	1.70089	1.3e-06
PTPN22	1.29007	6.3e-09			KCNQ1OT1	-0.95744	1.38e-06
NPL	0.688925	6.43e-09			AC068700.1	1.0294	1.38e-06
PAG1	0.557763	7.32e-09			NACAD	-0.646136	1.39e-06
DNASE2B	2.87789	7.32e-09			ACSS3	0.686899	1.39e-06
FAM13C	-0.626426	7.47e-09			BID	0.552457	1.42e-06
BCAS1	-0.708924	7.62e-09			SHANK3	-1.16221	1.42e-06
PABPC1	0.478125	7.74e-09			HSPB6	0.803212	1.46e-06
DENND4C	0.430215	8.41e-09			RASGRF1	-0.754204	1.46e-06
CPVL	1.5607	9.83e-09			TYROBP	1.26909	1.46e-06
GRB10	-0.495178	9.86e-09			ARHGAP24	0.8177	1.51e-06
CHIT1	4.53494	9.94e-09			NUPR1	0.886266	1.53e-06
PCYT2	-0.542774	9.94e-09			LSS	-0.796414	1.57e-06
TOX3	-0.621544	9.94e-09			FIBIN	0.896654	1.65e-06
RAB20	1.3392	9.94e-09			MICAL3	-0.62415	1.65e-06
CD4	0.776293	9.94e-09			LINC02541	1.53675	1.67e-06
FCGR2A	1.22191	9.97e-09			TRIM62	-0.58322	1.68e-06
ARHGEF37	-0.602998	9.97e-09			LGMN	0.755153	1.69e-06
LY86	1.03608	1.03e-08			KLHDC8B	0.597557	1.69e-06
AKR1B1	0.562219	1.05e-08			AGAP1	-0.507747	1.71e-06
ARHGEF2	-0.425378	1.05e-08			GSR	0.430727	1.72e-06
HERC2	-0.251872	1.05e-08			NSMAF	0.475219	1.74e-06
ARRB2	0.621656	1.09e-08			OLR1	1.36679	1.81e-06
SAMSN1	1.22721	1.14e-08			PPP1R16B	-0.697417	1.83e-06
SEC14L5	-0.886224	1.14e-08			CD81	0.446993	1.84e-06
HAUS4	0.508977	1.15e-08			SYNC	0.770279	1.98e-06
TMEM159	0.851277	1.15e-08			LDLRAP1	-0.721499	2e-06
SASH1	-0.375559	1.15e-08			RPS27L	0.653226	2.05e-06
UNC93B1	0.799588	1.17e-08			APPL2	0.396902	2.05e-06
PARVG	1.02977	1.18e-08			EXTL3	-0.346204	2.05e-06
AL031587.5	-0.555106	1.19e-08			RAB20	1.33922	2.07e-06
NUPR1	0.706568	1.19e-08			CD44	1.03597	2.07e-06
UBE4B	-0.221709	1.19e-08			ITM2C	0.654098	2.11e-06
DBNDD2	-0.605503	1.2e-08			CSTA	1.89636	2.11e-06
SLC48A1	-0.528402	1.26e-08			PHYH	0.586492	2.11e-06
MT-ND1	-0.813602	1.28e-08			CR1	1.72817	2.17e-06
TTLL5	-0.428845	1.29e-08			RHOQ	0.681693	2.17e-06
MAOB	0.768168	1.29e-08			AL031587.5	-0.611946	2.17e-06
PABPC4	0.545767	1.29e-08			LINC01310	-1.0947	2.23e-06
TMEM189	-0.43279	1.3e-08			SDK2	-0.789766	2.23e-06
KEL	-0.780094	1.32e-08			TNRC6C	-0.487573	2.25e-06
RAB38	1.71532	1.35e-08			MAN2A2	-0.469807	2.29e-06
MGAT4A	0.568717	1.35e-08			SH3PXD2A	-0.584535	2.29e-06
DOK1	0.544064	1.38e-08			FAM131B	-0.724592	2.35e-06
MAP3K5	0.458512	1.39e-08			AQP4	1.22226	2.36e-06
HPS3	0.461853	1.39e-08			ZMAT3	0.584544	2.37e-06
SULT1C2	1.75273	1.39e-08			CEBPA	0.957403	2.39e-06
SLC15A3	0.87278	1.41e-08			AC148477.5	-2.21377	2.39e-06
GALM	0.689446	1.41e-08			SEMA4D	-0.708023	2.46e-06
LINC01630	-0.702132	1.46e-08			LIMS1	0.75227	2.47e-06
ACTN4	-0.383461	1.49e-08			FAS	1.14073	2.48e-06
SIGLEC7	1.76172	1.49e-08			NUDT4	0.899022	2.52e-06
MTERF4	-0.266851	1.58e-08			CCDC28A	0.643281	2.55e-06
DHCR24	-0.982013	1.72e-08			TREM2	1.23245	2.56e-06
CFD	1.61264	1.74e-08			CMBL	0.622266	2.6e-06
ITGA2	-0.573441	1.77e-08			ELAVL3	-0.587511	2.6e-06
NINJ1	0.526836	1.77e-08			KLC1	-0.318731	2.71e-06
DENND1C	0.803614	1.77e-08			ZNF592	-0.332948	2.72e-06
FNDC3B	0.574428	1.79e-08			NOL4L	-0.547683	2.72e-06
DPEP2	1.58294	1.81e-08			PTPN22	1.1288	2.73e-06
ADPGK	0.410911	1.86e-08			PCDH1	-0.636444	2.88e-06
IFI16	0.662486	1.89e-08			GNG5	0.685661	2.95e-06
FPR3	1.8895	1.92e-08			GNG12	0.957022	2.95e-06
LHPP	-0.573985	2e-08			TOM1L2	-0.613396	2.98e-06
LILRA6	2.0033	2.08e-08			B3GAT1	-0.647954	3.03e-06
SH3BP4	-0.416027	2.09e-08			S1PR3	0.707193	3.08e-06
BMF	0.918686	2.17e-08			RASGRF2	-0.554282	3.08e-06
SLC37A2	1.30929	2.21e-08			TNS1	-0.568147	3.11e-06
IL18	1.01938	2.21e-08			OSBP2	-0.599889	3.17e-06
AOAH	0.76488	2.21e-08			PCSK5	0.438965	3.19e-06
SWAP70	0.475262	2.29e-08			SPATA2	-0.446217	3.19e-06
SUMO3	0.322947	2.31e-08			SULT1C4	0.658997	3.24e-06
GSTO1	0.510735	2.33e-08			COL11A2	-0.816166	3.28e-06
CPT1C	-0.611078	2.36e-08			PABPC1	0.559632	3.35e-06
NKD1	-0.514385	2.39e-08			MMP7	2.0643	3.39e-06
PTER	0.837363	2.39e-08			SHROOM4	-0.566793	3.43e-06
LILRB2	1.09629	2.43e-08			MAOB	0.982092	3.43e-06
KYNU	1.28735	2.44e-08			SULT1C2	1.56791	3.48e-06
HS2ST1	0.538139	2.51e-08			PHACTR1	-0.543667	3.49e-06
MERTK	1.00931	2.52e-08			AC004988.1	1.94643	3.55e-06
TAB2	0.42589	2.55e-08			LRRK2	0.783708	3.55e-06
TP53INP2	-0.684019	2.57e-08			TMEM104	-0.468179	3.57e-06
FUCA1	0.662689	2.57e-08			TMEM120B	-0.669781	3.65e-06
GPD2	0.412394	2.64e-08			PIK3C2B	-0.705696	3.83e-06
WDR20	-0.250068	2.64e-08			HLA-DOA	1.08448	3.84e-06
PCSK5	0.448427	2.71e-08			CTSB	0.817294	3.9e-06
AC107375.1	-0.519299	2.72e-08			LY86	1.20115	3.94e-06
HADH	0.305288	2.72e-08			RAVER2	0.654584	3.96e-06
MBP	-0.771387	2.73e-08			IFI30	1.37206	4.15e-06
RFFL	-0.390799	2.74e-08			TMEM176A	0.755508	4.36e-06
CYSTM1	0.381075	2.82e-08			CCDC92	-0.430452	4.37e-06
TMEM104	-0.444065	2.82e-08			CRTAP	0.440972	4.38e-06
DIXDC1	-0.404899	2.87e-08			NPC2	0.685644	4.43e-06
DOHH	-0.455719	2.9e-08			BRSK2	-0.883409	4.46e-06
ITPRIPL2	0.548396	2.97e-08			SLC43A3	0.793708	4.5e-06
ST18	-0.571276	2.98e-08			ZMIZ2	-0.620011	4.6e-06
AQP1	0.817456	2.98e-08			PLGRKT	0.574041	4.62e-06
FAM124A	-0.577158	2.98e-08			LCP2	0.77854	4.79e-06
ARPC3	0.420265	2.98e-08			ASB1	-0.340929	4.79e-06
RASGRF2	-0.566338	2.98e-08			APOBEC3C	0.803685	4.79e-06
PLEKHF2	0.587855	2.99e-08			CD63	0.706309	4.79e-06
HCK	1.05002	3.06e-08			NPAP1	-1.58269	4.8e-06
ITGB2	0.991692	3.18e-08			ABCG1	0.808692	4.83e-06
ZNF217	0.521139	3.22e-08			KLHL31	0.968292	4.83e-06
TNFAIP2	0.93352	3.28e-08			STEAP1	1.38853	4.85e-06
SPHK2	-0.427028	3.38e-08			SEMA4G	-0.708134	4.89e-06
ZNF436	0.638767	3.42e-08			ABCA2	-0.703633	4.89e-06
TM6SF1	0.831572	3.47e-08			MT-ND6	-0.969411	4.9e-06
RIPK3	0.834339	3.51e-08			HLA-DMB	0.904608	4.9e-06
ITGAX	0.928053	3.6e-08			GPD2	0.558778	4.9e-06
MON1A	-0.376084	3.68e-08			TLE2	-0.765786	4.93e-06
C10orf90	-0.529469	3.68e-08			LINC00836	1.25951	4.94e-06
TRIM38	0.661166	3.77e-08			MS4A4A	1.65163	4.97e-06
HCLS1	0.916085	3.79e-08			ARHGAP18	0.70459	4.97e-06
SNX5	0.279279	3.93e-08			FBXL18	-0.683955	5.08e-06
TNFSF13	0.606231	3.99e-08			CCDC85C	-0.527992	5.09e-06
LRP2	-0.721051	4.01e-08			AKR1B1	0.555972	5.09e-06
ST8SIA4	0.91481	4.01e-08			GPX1	0.90841	5.09e-06
APOBEC3C	0.722131	4.04e-08			FAIM2	-0.586062	5.09e-06
LILRA2	1.35949	4.05e-08			HS2ST1	0.728562	5.1e-06
P2RX1	0.988955	4.06e-08			AC007608.3	-0.766046	5.14e-06
PLEKHG1	-0.599077	4.15e-08			TCF20	-0.311471	5.14e-06
AL596244.1	-0.574041	4.16e-08			PCBP3	-0.877621	5.14e-06
RNF150	0.490976	4.16e-08			ABI3BP	0.953126	5.19e-06
SH3TC2	-0.587524	4.16e-08			BMPR1A	0.569208	5.25e-06
GNG12	0.738003	4.36e-08			SLC25A44	-0.349591	5.38e-06
CDR2L	-0.652862	4.43e-08			SYF2	0.453877	5.5e-06
GNA11	-0.338095	4.44e-08			PODXL2	-0.596306	5.5e-06
LINC01503	1.11289	4.64e-08			MOBP	-0.826967	5.51e-06
CDKN2B-AS1	0.685406	4.64e-08			DUSP8	-1.03115	5.56e-06
SNX7	0.489426	4.77e-08			GLB1	0.477839	5.58e-06
GPR37	-0.655499	4.79e-08			NKAIN4	1.01208	5.69e-06
SHROOM4	-0.567438	4.99e-08			PRDX6	0.540464	5.69e-06
ADAM9	0.504927	5.03e-08			PPP2R2C	-0.688027	5.69e-06
2024-09-08	-0.461455	5.09e-08			DHRS3	0.814758	5.72e-06
C1QC	1.1252	5.11e-08			TLR7	1.13746	5.75e-06
GLIPR1	0.841312	5.13e-08			PTBP3	0.606582	5.82e-06
LACTB	0.55839	5.25e-08			C6orf120	0.355457	5.94e-06
OTUD7B	-0.350112	5.27e-08			TLNRD1	-0.518426	5.96e-06
CTSH	0.703162	5.27e-08			MCF2L2	-0.644112	5.98e-06
AC096667.1	1.25343	5.29e-08			MVK	-0.90153	5.99e-06
ASB1	-0.311635	5.31e-08			AFF3	-0.504826	6.04e-06
STXBP2	0.884078	5.34e-08			SYNJ2	-0.73637	6.09e-06
GNB4	0.692762	5.45e-08			KCNN3	0.759055	6.09e-06
MDN1	-0.276017	5.54e-08			SHISA7	-0.734864	6.1e-06
GPRIN3	0.605722	5.55e-08			TMEM179	-1.04265	6.11e-06
RAB31	0.503355	5.59e-08			MT-ND5	-0.659031	6.11e-06
ELF4	0.656137	5.63e-08			HCN2	-0.859535	6.11e-06
SPI1	0.857855	5.63e-08			MICAL2	-0.506708	6.16e-06
PLD1	-0.450583	5.73e-08			SOBP	-0.394332	6.16e-06
ANXA2	0.773394	5.79e-08			CCDC88C	-0.771691	6.29e-06
ARFGEF3	-0.504255	5.92e-08			GLIPR1	0.932078	6.31e-06
CAMK2D	0.424554	6.08e-08			CD109	0.86638	6.31e-06
ACACA	-0.34175	6.71e-08			UBAP1L	-0.861935	6.37e-06
HECTD4	-0.346297	6.72e-08			TJAP1	-0.753703	6.37e-06
TMEM251	0.544573	6.8e-08			LINC01094	1.061	6.47e-06
AGPAT4	-0.682669	6.8e-08			PPM1F	-0.544504	6.55e-06
MANBA	0.460926	6.88e-08			CSF2RA	0.841049	6.71e-06
OSCAR	1.15145	7.07e-08			CSF2RA	0.841049	6.71e-06
LRRK2	0.686227	7.48e-08			PLSCR4	0.663028	6.71e-06
EIF3E	0.492528	7.58e-08			CDR2L	-0.662832	6.72e-06
CHST15	0.567943	7.61e-08			ASPHD1	-0.815649	6.84e-06
ABCC3	1.37992	7.75e-08			VAT1	0.470125	6.86e-06
POGZ	-0.224062	7.75e-08			ADAMDEC1	2.01276	7.05e-06
ITGAD	2.76757	7.75e-08			CXCR4	1.4874	7.07e-06
HAGLR	-0.68198	7.75e-08			LHFPL4	-0.96327	7.08e-06
NIPAL3	-0.411571	7.75e-08			SERP1	0.562825	7.08e-06
OTOA	1.826	7.79e-08			AC012313.2	-1.08425	7.13e-06
SHROOM2	-0.621716	7.88e-08			ERI1	0.48234	7.16e-06
USP31	-0.551889	7.9e-08			LDLR	-1.21895	7.17e-06
GGA2	0.518801	7.93e-08			HAVCR2	0.902285	7.2e-06
PLAU	1.29904	7.99e-08			CMTM3	0.610875	7.23e-06
LDLRAP1	-0.664465	8.02e-08			B3GLCT	0.783722	7.29e-06
EIF2S3	0.416449	8.19e-08			MGST1	1.03486	7.29e-06
DCLK1	0.601979	8.24e-08			MDGA1	-0.912493	7.33e-06
GNGT2	0.8598	8.24e-08			RANBP3L	1.04386	7.35e-06
LINC01310	-0.854337	8.25e-08			P3H2	0.572493	7.36e-06
SHROOM1	-0.521086	8.25e-08			PCYT2	-0.57387	7.36e-06
LBX2-AS1	1.1595	8.44e-08			RPS3AP6	0.731401	7.42e-06
CNNM2	-0.332223	8.61e-08			SLC45A3	-0.626602	7.42e-06
CLIC1	0.738607	8.61e-08			METTL9	0.517731	7.55e-06
AGO4	0.262762	8.61e-08			AL138756.1	1.00194	7.59e-06
TF	-0.809729	8.64e-08			NDUFV3	-0.366765	7.6e-06
PCBP2	0.240752	8.64e-08			CASTOR3	-0.516617	7.6e-06
SHTN1	-0.358459	8.68e-08			SLC16A4	0.809247	7.72e-06
FAM222A	-0.73734	8.76e-08			S100A6	0.951089	7.74e-06
DOLPP1	-0.357724	8.76e-08			EPHA10	-1.21014	7.76e-06
PILRA	0.88516	8.76e-08			FGFBP3	-0.753666	7.78e-06
TNFAIP8L3	0.923377	8.85e-08			PDZD7	-0.77506	7.83e-06
ZNF536	-0.678326	8.86e-08			TSPAN3	0.62903	7.83e-06
NDRG1	-0.508736	8.86e-08			ARFGEF3	-0.487045	7.99e-06
CRTAP	0.358382	8.93e-08			PLEKHH1	-0.76571	8.02e-06
KLK6	-0.786502	8.97e-08			OTUD7B	-0.371903	8.07e-06
OSBP2	-0.492831	9.22e-08			FA2H	-0.706794	8.34e-06
AL359091.2	-1.14329	9.44e-08			FYN	0.478174	8.34e-06
KIF13B	-0.396021	9.82e-08			POMK	-0.317237	8.37e-06
APLN	0.75405	1.05e-07			TMEM220	0.600728	8.49e-06
SLAMF8	2.11393	1.05e-07			FAM124A	-0.546423	8.54e-06
ABCG1	0.854636	1.05e-07			NADK2	0.788761	8.68e-06
APOBR	1.05208	1.06e-07			ARHGEF6	0.598521	8.71e-06
LDOC1	-0.426507	1.06e-07			IL18	1.04115	8.75e-06
RCSD1	0.781625	1.06e-07			TRAPPC3	0.409717	8.8e-06
ADCY5	-0.469984	1.07e-07			EIF2S3	0.522599	8.97e-06
VAV1	0.751943	1.09e-07			SSPN	0.823334	9.05e-06
RNF220	-0.432692	1.09e-07			OPA3	-0.35414	9.49e-06
CD302	0.728471	1.09e-07			UNG	0.702199	9.49e-06
LINC01445	-0.772926	1.12e-07			RNF157	-0.429604	9.49e-06
CINP	-0.290829	1.12e-07			HERC2	-0.313986	9.49e-06
SLC1A5	1.08417	1.13e-07			DENND4C	0.476026	9.63e-06
DSCAML1	-0.603506	1.13e-07			S100A4	1.45553	9.64e-06
GNG7	-0.659559	1.15e-07			ASPH	0.497344	9.66e-06
LILRA5	2.26748	1.16e-07			ARHGAP15	0.873415	9.68e-06
PHKA1	0.609039	1.16e-07			TBC1D1	0.381776	9.68e-06
ST3GAL4	-0.476608	1.22e-07			CORO1C	0.425278	9.78e-06
FYB1	0.85081	1.22e-07			DMRTA1	0.878854	9.81e-06
JUP	-0.507549	1.22e-07			STK17B	0.644511	9.91e-06
RGS18	0.959802	1.27e-07			CD86	1.06357	1.01e-05
OLR1	1.36891	1.28e-07			AC023024.2	-0.909145	1.02e-05
ALOX5AP	1.21578	1.28e-07			PXDNL	-0.951976	1.02e-05
LSS	-0.639737	1.28e-07			STEAP2	0.760847	1.02e-05
RPS27L	0.518889	1.28e-07			HLA-DMA	0.883962	1.05e-05
PALLD	0.611366	1.29e-07			KCNE3	1.00954	1.09e-05
B2M	0.62803	1.31e-07			FCER1G	1.33197	1.12e-05
CELF1	0.213386	1.31e-07			NUP93	-0.483287	1.12e-05
ATXN2	-0.179627	1.31e-07			TEF	-0.486223	1.13e-05
JAM3	-0.362374	1.33e-07			CBX6	-0.440226	1.13e-05
PLP2	0.826096	1.35e-07			SLC39A8	0.606893	1.13e-05
STK26	0.837311	1.36e-07			CHST15	0.5276	1.13e-05
AC073342.1	-0.785488	1.4e-07			AMOTL2	-0.599678	1.13e-05
S100A10	0.700299	1.41e-07			NR2F1-AS1	0.523373	1.14e-05
MMAB	-0.471688	1.42e-07			GLUD2	0.563893	1.14e-05
GPR65	1.15035	1.44e-07			ITGBL1	0.861103	1.14e-05
C1QB	1.21	1.44e-07			TLN2	-0.381472	1.14e-05
BOK	-0.584863	1.46e-07			MGAT3	-0.662533	1.14e-05
APBB1	-0.481873	1.48e-07			TMCC2	-0.605672	1.14e-05
POMK	-0.278777	1.5e-07			ABLIM1	0.549815	1.14e-05
SMPDL3A	0.776584	1.51e-07			PRR15	0.97252	1.16e-05
FA2H	-0.795992	1.52e-07			SGSM1	-0.670872	1.17e-05
CXCR4	1.25543	1.52e-07			JAKMIP3	-0.839795	1.17e-05
PRDM8	-0.452348	1.55e-07			TMEM107	0.482472	1.17e-05
RGS3	-0.409851	1.56e-07			ADNP2	-0.243312	1.17e-05
MPZL1	0.418706	1.56e-07			ATXN7L3	-0.403611	1.17e-05
AIF1L	-0.54133	1.57e-07			GCSAM	1.71495	1.19e-05
TSHZ2	0.413966	1.57e-07			SLC2A9	0.665764	1.19e-05
NAP1L4	-0.236067	1.58e-07			SLC12A9	-0.519938	1.19e-05
DDR2	0.58816	1.6e-07			M6PR	0.464972	1.2e-05
DLG2	-0.609894	1.61e-07			MANBA	0.475537	1.2e-05
LY96	1.35332	1.68e-07			C3AR1	1.04943	1.2e-05
DOK3	0.922954	1.69e-07			SIGLEC7	1.63026	1.24e-05
ARHGAP30	0.787373	1.73e-07			RAB42	2.05521	1.25e-05
FAM102A	-0.4659	1.74e-07			GASK1B	0.650187	1.25e-05
ARPC2	0.31525	1.74e-07			AL596244.1	-0.716146	1.26e-05
PPM1M	0.489308	1.75e-07			DSC2	1.0496	1.26e-05
PHYH	0.396558	1.78e-07			ANXA2P2	1.28219	1.26e-05
APOBEC3F	0.532797	1.8e-07			EPHB2	-0.569539	1.27e-05
LPXN	0.520156	1.81e-07			UST	0.808654	1.27e-05
GSAP	0.49348	1.81e-07			SMIM25	2.23143	1.28e-05
AC090517.5	-0.376264	1.82e-07			UNC13A	-1.14606	1.32e-05
PATL1	0.319811	1.82e-07			KSR1	-0.489281	1.32e-05
IP6K1	-0.272636	1.82e-07			SLC29A1	0.689199	1.35e-05
M6PR	0.413949	1.91e-07			MAGI1	-0.516238	1.36e-05
TSPO	0.565646	1.94e-07			LAPTM5	1.10834	1.36e-05
IFNLR1	0.77788	1.97e-07			LMTK2	-0.377827	1.4e-05
CDC42EP2	-0.556392	1.98e-07			ANKRD13B	-0.642714	1.41e-05
HECW2	-0.497073	1.98e-07			SBF1	-0.626582	1.41e-05
PAQR6	-0.708473	1.99e-07			EGF	0.952155	1.42e-05
ABHD17A	-0.445971	2e-07			TKTL1	1.42363	1.43e-05
ZNF438	0.322074	2.02e-07			AL355974.2	1.86465	1.44e-05
SLA	1.11565	2.02e-07			PAAF1	-0.326548	1.44e-05
YBX1	0.378577	2.04e-07			VWA5B2	-1.89096	1.45e-05
EIF4EBP1	0.997552	2.06e-07			RAB40B	-0.575692	1.47e-05
SOBP	-0.351503	2.06e-07			RGS11	-0.917697	1.49e-05
WAS	0.767213	2.07e-07			RIMBP2	-0.53309	1.49e-05
ZNF330	0.316502	2.08e-07			AC011481.4	0.836433	1.49e-05
RAB5B	-0.222005	2.09e-07			TMEM201	-0.484139	1.49e-05
FAR2	0.754367	2.09e-07			ZNF536	-0.656653	1.49e-05
GSR	0.313905	2.09e-07			NAA60	-0.369619	1.5e-05
AC023593.1	-0.84989	2.14e-07			S100A10	0.791252	1.55e-05
KIAA1324L	-0.466477	2.16e-07			KCNJ5	0.958826	1.55e-05
ARHGAP8	1.22593	2.16e-07			TRPV5	-0.972915	1.55e-05
MAP4K4	-0.321482	2.16e-07			BBOX1	0.890123	1.55e-05
IGFBP7	0.620741	2.16e-07			CRAMP1	-0.473642	1.55e-05
MICAL3	-0.393957	2.19e-07			SBSPON	1.1815	1.55e-05
LAPTM4A	0.482165	2.19e-07			TPRG1	1.08772	1.56e-05
TLR6	0.724343	2.19e-07			TLR5	0.979042	1.57e-05
EFS	-0.541707	2.2e-07			SLX4	-0.566627	1.59e-05
DTNB	-0.555289	2.21e-07			EFS	-0.583655	1.6e-05
AGAP1	-0.430034	2.21e-07			DOCK3	-0.496021	1.61e-05
SPN	0.965646	2.21e-07			RGS10	0.89233	1.61e-05
RNASE6	1.13979	2.21e-07			AL121827.1	-1.42262	1.62e-05
AL158212.3	-0.284242	2.21e-07			LILRA4	1.26181	1.64e-05
CD99	0.585102	2.21e-07			SDCBP	0.743808	1.67e-05
CD99	0.585102	2.21e-07			ZNF814	-0.537262	1.69e-05
CD99	0.585102	2.21e-07			CYTH1	-0.423594	1.76e-05
CD99	0.585102	2.21e-07			SLC25A24	0.558494	1.78e-05
CD99	0.585102	2.21e-07			DOCK11	0.708606	1.81e-05
CD99	0.585102	2.21e-07			TMX1	0.633114	1.82e-05
CD99	0.585102	2.21e-07			PARVB	-0.462502	1.82e-05
CD99	0.585102	2.21e-07			LSP1	1.27495	1.85e-05
SIGLEC9	1.21486	2.22e-07			TEX2	0.37374	1.88e-05
APLP1	-0.660107	2.25e-07			STAT2	-0.516292	1.88e-05
FLNB	-0.510925	2.28e-07			TMEM51	0.926244	1.89e-05
SERPINB1	0.677852	2.28e-07			SDC2	0.604941	1.89e-05
FNIP2	0.503212	2.3e-07			PLCH2	-1.00747	1.89e-05
CPM	1.21389	2.31e-07			ANXA2	0.866241	1.89e-05
SYNJ2	-0.783315	2.31e-07			EVI5L	-0.606438	1.9e-05
CHST11	0.618866	2.32e-07			ALOX15B	2.60468	1.92e-05
TMEM176A	0.546395	2.37e-07			ZFR2	-1.2226	1.92e-05
SH3GL3	-0.555273	2.4e-07			TRIM46	-0.937548	1.96e-05
PCK2	0.725289	2.45e-07			AC108449.2	0.491069	1.97e-05
LRRC25	1.17415	2.48e-07			ADORA3	1.02651	1.97e-05
LILRB4	0.936214	2.5e-07			EFR3B	-0.426091	2e-05
ATP6V1F	0.315612	2.5e-07			TAB2	0.554986	2e-05
PRPF40A	0.302967	2.51e-07			FNIP2	0.448967	2.04e-05
SASH3	0.870482	2.51e-07			TTBK1	-0.599902	2.07e-05
MYO1D	-0.539822	2.53e-07			FLYWCH1	-0.582629	2.07e-05
CCDC28A	0.428658	2.54e-07			TULP4	-0.373262	2.07e-05
CD53	0.922599	2.55e-07			HACD4	0.908955	2.07e-05
JPT2	-0.669964	2.58e-07			BICDL1	-1.19574	2.1e-05
ZSWIM5	-0.32433	2.58e-07			FAM102A	-0.519839	2.1e-05
ANKH	-0.290304	2.6e-07			ADAMTS7P1	-1.87726	2.1e-05
CHRNA1	3.17373	2.63e-07			CFI	1.06728	2.11e-05
AC004988.1	1.96312	2.67e-07			AC063926.2	-1.40244	2.11e-05
MMD2	-0.886973	2.68e-07			HLA-DPA1	1.00755	2.12e-05
ANXA11	0.507272	2.77e-07			SBF2-AS1	0.612527	2.14e-05
PODXL2	-0.610415	2.81e-07			INF2	-0.610436	2.2e-05
C3	0.869736	2.81e-07			FCHO2	0.589935	2.2e-05
PRKD3	0.448546	2.84e-07			ANKRD6	0.424962	2.21e-05
PEX5L	-0.641355	2.85e-07			PDPK1	-0.300136	2.22e-05
AMOTL2	-0.531316	2.89e-07			CHL1	0.616441	2.22e-05
NIPAL4	-0.826729	2.91e-07			MT-ND4	-0.680087	2.23e-05
PIK3CG	0.83168	2.94e-07			FGF2	0.722221	2.23e-05
RASGRF1	-0.7818	2.94e-07			MDN1	-0.332261	2.23e-05
NECTIN1	-0.695914	2.97e-07			SPECC1	-0.305053	2.23e-05
CR1	1.7717	2.98e-07			CHRNA6	1.38512	2.23e-05
RAB29	0.52505	3.04e-07			FARP2	-0.346597	2.27e-05
CCND2	0.467804	3.1e-07			HLA-DRA	1.17394	2.33e-05
PKP4	-0.748427	3.11e-07			CGN	-0.794665	2.34e-05
CMTM6	0.535925	3.16e-07			HADHB	0.570437	2.34e-05
MFSD6	-0.483935	3.16e-07			WLS	0.542201	2.34e-05
TMEFF1	-0.657725	3.2e-07			ANG	0.954316	2.35e-05
DTX4	-0.958034	3.22e-07			GNB4	0.724315	2.38e-05
CXorf21	0.859505	3.24e-07			PRIMA1	-0.689311	2.39e-05
PIK3R5	0.977515	3.28e-07			STARD7	0.413273	2.39e-05
EML2	-0.440415	3.29e-07			AC004921.1	1.58974	2.39e-05
AC004690.2	-0.781946	3.34e-07			GPRIN3	0.609215	2.42e-05
SAMD12	-0.493832	3.35e-07			MS4A6A	1.22593	2.43e-05
PIEZO2	-0.611798	3.45e-07			GARNL3	-0.534372	2.43e-05
SLC18B1	0.586669	3.45e-07			PKP4	-0.735973	2.43e-05
SERP2	-0.390535	3.52e-07			DUSP10	0.530589	2.44e-05
PTPN6	0.725146	3.53e-07			AC068057.1	1.25648	2.44e-05
SILC1	-0.591173	3.58e-07			DEPDC5	-0.358752	2.45e-05
CASP1	0.92525	3.65e-07			MAPK8IP3	-0.641664	2.5e-05
PIK3C2B	-0.501875	3.67e-07			SSBP3	-0.344957	2.5e-05
LINC01094	0.747387	3.69e-07			WDTC1	-0.336771	2.51e-05
STOX2	-0.356235	3.72e-07			GNAZ	-0.407381	2.53e-05
ACSS3	0.544886	3.74e-07			AL121753.2	-0.650701	2.54e-05
CABYR	-0.556977	3.75e-07			CABLES2	-0.469049	2.54e-05
R3HCC1	-0.368706	3.78e-07			RMND5B	-0.293107	2.54e-05
NLGN3	-0.496414	3.79e-07			ADAM9	0.612887	2.54e-05
RAB34	0.449655	3.81e-07			SOGA1	-0.394066	2.54e-05
STK39	-0.407315	3.91e-07			DNM2	-0.359856	2.54e-05
CASTOR3	-0.42731	3.92e-07			L3MBTL4-AS1	1.21878	2.54e-05
MVB12B	-0.596433	3.93e-07			ENDOV	-0.350275	2.63e-05
CASP8	0.65854	4.03e-07			SOX9-AS1	0.680955	2.65e-05
PIK3AP1	0.915399	4.04e-07			MPZL1	0.458504	2.65e-05
SYF2	0.310316	4.07e-07			GOLGA8A	-0.692771	2.71e-05
MAPK8IP1	-0.504632	4.12e-07			BRF1	-0.62496	2.72e-05
IPO13	-0.412286	4.12e-07			FAM234A	-0.534817	2.72e-05
ZFHX4	-0.325312	4.12e-07			CSGALNACT1	0.505668	2.72e-05
CHPT1	0.446976	4.12e-07			TLR3	0.785087	2.73e-05
TLR1	0.77048	4.14e-07			AC245100.4	0.703754	2.73e-05
DUBR	-0.305391	4.16e-07			C19orf47	-0.528421	2.73e-05
FAM234A	-0.512538	4.16e-07			UCK2	-0.352577	2.74e-05
UTP18	0.26895	4.18e-07			FNDC10	-1.03988	2.76e-05
XPR1	0.378434	4.29e-07			STX11	0.952249	2.79e-05
ULK2	-0.366937	4.3e-07			SYTL3	0.994412	2.85e-05
IFNGR2	0.595443	4.41e-07			POGZ	-0.364759	2.85e-05
SLC49A3	0.595277	4.42e-07			LINC02473	-0.891066	2.88e-05
WDTC1	-0.266047	4.43e-07			MYBPC1	0.872398	2.88e-05
KCNQ1OT1	-0.57579	4.43e-07			RGN	0.447243	2.89e-05
SRGAP1	0.370602	4.54e-07			HECW2	-0.542178	2.89e-05
RPS2	0.469499	4.59e-07			CUX1	-0.252653	2.89e-05
ACSF2	0.41557	4.66e-07			SNTB1	0.472706	2.9e-05
PAAF1	-0.325903	4.71e-07			AC006001.3	-0.594516	2.9e-05
ADPRH	0.588753	4.71e-07			ACSM5	0.711986	2.91e-05
NKX2-8	-1.03114	4.71e-07			BSN	-1.00791	2.91e-05
TRIM62	-0.409311	4.73e-07			RAB27A	0.79189	2.92e-05
ANXA2P2	0.904273	4.83e-07			SLC27A4	-0.478807	2.94e-05
AC004491.1	-0.631239	4.84e-07			ZNF276	-0.685333	2.96e-05
POLR2I	-0.324385	4.9e-07			FXR2	-0.289462	2.97e-05
TPRG1	1.15663	4.93e-07			CNTN2	-0.576292	2.98e-05
RAPGEF5	-0.702372	5.06e-07			KEL	-0.94693	2.98e-05
JADE3	-0.38078	5.19e-07			SMIM5	-0.768167	2.99e-05
BCL2A1	1.69199	5.2e-07			A1BG-AS1	-0.615673	3.03e-05
TGIF1	0.634681	5.27e-07			ABCB9	-0.620129	3.04e-05
CRTC3	-0.263901	5.27e-07			GPATCH8	-0.237429	3.07e-05
FGL2	0.743641	5.27e-07			MDFIC	0.713777	3.08e-05
FRK	-0.611552	5.29e-07			STON2	0.494316	3.08e-05
MT-CO2	-0.618736	5.29e-07			MKX	0.654653	3.1e-05
SEMA4D	-0.713261	5.3e-07			NUP214	-0.244311	3.11e-05
GPR27	-0.604421	5.32e-07			TBC1D13	-0.456697	3.11e-05
SAT2	0.313026	5.34e-07			PLEKHF2	0.648603	3.12e-05
MOBP	-0.768344	5.38e-07			CRLS1	0.437525	3.12e-05
PAIP2B	-0.624544	5.38e-07			HIBADH	0.472178	3.12e-05
HOXD1	-0.791856	5.45e-07			SRGAP1	0.444739	3.12e-05
CSF2RA	0.774141	5.46e-07			ZNF789	-0.500429	3.13e-05
CSF2RA	0.774141	5.46e-07			NNT	0.386036	3.13e-05
CSF2RA	0.774141	5.46e-07			LINGO1	-0.612766	3.13e-05
CSF2RA	0.774141	5.46e-07			MEG3	-1.3527	3.15e-05
CSF2RA	0.774141	5.46e-07			ARHGAP42	0.677266	3.16e-05
CSF2RA	0.774141	5.46e-07			HSD17B14	0.663083	3.16e-05
CSF2RA	0.774141	5.46e-07			CD302	0.813768	3.16e-05
CSF2RA	0.774141	5.46e-07			TMEM14C	0.569279	3.17e-05
PRRX1	0.623846	5.55e-07			HEXA	0.262265	3.17e-05
MYRF	-0.661033	5.57e-07			NRCAM	0.64092	3.17e-05
TULP4	-0.332537	5.67e-07			AL731532.1	-1.39668	3.19e-05
TNRC6C	-0.293076	5.72e-07			PILRA	0.797411	3.2e-05
USP54	-0.399438	5.72e-07			TATDN2	-0.33027	3.2e-05
B3GAT1	-0.548705	5.72e-07			TDP2	0.514419	3.25e-05
BCAS3	-0.250609	5.79e-07			AP000944.2	-0.583923	3.3e-05
KLHDC8B	0.604224	5.81e-07			DDAH1	0.643198	3.37e-05
TLN2	-0.329938	5.86e-07			ABI1	0.503998	3.4e-05
ABL1	-0.353991	5.87e-07			AC006058.1	-0.721876	3.4e-05
CD81	0.314648	5.89e-07			STRA6LP	-0.67992	3.41e-05
GK	1.16025	5.9e-07			AJAP1	-0.82746	3.41e-05
LINC02099	2.41839	5.94e-07			EEF1AKMT3	0.563301	3.45e-05
STX11	0.983056	6.01e-07			AGPAT4	-0.635926	3.49e-05
ARHGEF6	0.38573	6.05e-07			NIPSNAP2	0.481629	3.51e-05
STK24	0.29641	6.08e-07			UTRN	0.460936	3.56e-05
KIAA1755	-0.48843	6.09e-07			TIAF1	-0.795759	3.59e-05
UTRN	0.367565	6.09e-07			CEP164	-0.666037	3.6e-05
CSF3R	0.754124	6.09e-07			PARP8	0.416422	3.62e-05
FGD3	0.649615	6.16e-07			C2CD3	-0.243873	3.68e-05
CANT1	-0.354302	6.29e-07			AL158212.3	-0.34322	3.69e-05
ALOX15B	2.53355	6.29e-07			MDC1	-0.354603	3.69e-05
TCP11L1	-0.234956	6.45e-07			CROT	0.624654	3.72e-05
CDKN2B	0.760516	6.48e-07			ANKRD11	-0.427159	3.73e-05
IKZF1	0.698642	6.49e-07			DPYSL5	-0.753251	3.73e-05
PRCP	0.402918	6.5e-07			DCT	0.660747	3.75e-05
EPN2	-0.345852	6.51e-07			CAMSAP1	-0.250697	3.78e-05
NOL4L	-0.447856	6.51e-07			DKK3	0.50707	3.78e-05
BTBD19	0.838492	6.6e-07			LMO4	0.554299	3.81e-05
RNF144A	-0.30478	6.61e-07			AC073957.3	-1.24381	3.84e-05
STXBP6	-0.567639	6.68e-07			TM6SF1	0.787299	3.84e-05
TMCO4	0.566172	6.71e-07			FBXL16	-0.91335	3.85e-05
GPSM3	0.735948	6.76e-07			C4orf19	0.616141	3.9e-05
MICALL1	-0.565831	6.9e-07			RASGEF1C	-0.719359	3.93e-05
OSTM1	0.420399	6.92e-07			CASP6	0.565792	3.95e-05
BACE1	-0.522346	6.98e-07			ABRACL	0.713484	3.96e-05
PYGL	0.851626	7.04e-07			CDKN2B	0.834874	3.96e-05
ARL11	0.928038	7.04e-07			MERTK	0.845446	3.96e-05
ARHGAP23	-0.601186	7.21e-07			TRIM3	-0.436709	4.11e-05
NMI	0.587167	7.26e-07			CARMIL1	0.454675	4.11e-05
TRIM35	-0.486436	7.32e-07			CECR2	-0.562638	4.11e-05
ZCCHC24	-0.326426	7.32e-07			PCSK7	-0.555743	4.11e-05
AC023024.2	-0.77035	7.32e-07			QSOX2	-0.333089	4.18e-05
AL133304.3	-0.716709	7.38e-07			LURAP1	-0.483971	4.22e-05
RAB27A	0.767432	7.43e-07			AL133216.2	-0.649116	4.23e-05
AL357033.4	1.25502	7.43e-07			CP	1.09515	4.23e-05
APOC2	1.34046	7.53e-07			AC142381.3	-1.04433	4.23e-05
PLTP	0.654602	7.57e-07			CIT	-0.542134	4.23e-05
NKX2-2	-0.661608	7.6e-07			CRTC3	-0.268574	4.23e-05
CKLF	0.556634	7.64e-07			HOXB7	0.443296	4.24e-05
CIB1	0.349182	7.64e-07			SEC14L5	-0.68702	4.26e-05
RUSC2	-0.407098	7.64e-07			SHROOM1	-0.63778	4.27e-05
TLR7	1.09681	7.64e-07			OSTM1	0.503425	4.3e-05
OR9A2	-0.695857	7.8e-07			KYNU	1.05264	4.3e-05
CYP2J2	-0.448834	7.95e-07			ANKS6	-0.389613	4.31e-05
ENPP6	-0.613752	7.96e-07			AC015712.6	-0.767305	4.37e-05
AC005518.1	-0.853983	7.97e-07			PSAT1	0.651189	4.42e-05
AC018529.3	0.981132	7.97e-07			M1AP	0.953467	4.47e-05
LAS1L	-0.288038	8e-07			AACS	-0.533563	4.49e-05
CDK18	-0.73966	8.19e-07			LZTS2	-0.502399	4.5e-05
SMAP2	0.567438	8.2e-07			FBXL19-AS1	-0.775181	4.55e-05
TMEM63B	-0.304921	8.26e-07			BTBD9	-0.355832	4.55e-05
RPS6KA2	-0.431101	8.32e-07			MT-ATP6	-0.622024	4.55e-05
HS3ST2	1.88334	8.39e-07			HSDL2	0.644286	4.55e-05
HSPB6	0.588332	8.64e-07			TRIM41	-0.51369	4.55e-05
ZNF521	-0.378257	9.05e-07			HSPB8	0.716012	4.55e-05
DOCK4	0.300228	9.05e-07			AC093330.2	-0.983465	4.56e-05
SQOR	0.760366	9.2e-07			UBE2O	-0.448963	4.57e-05
SERPINA3	1.61789	9.24e-07			MARK2	-0.381661	4.58e-05
PPP1R16B	-0.595264	9.27e-07			RAD54L2	-0.296408	4.58e-05
SIGLEC17P	1.64244	9.41e-07			AC026691.1	-0.905875	4.63e-05
EDC3	-0.235739	9.41e-07			TTC8	0.47116	4.68e-05
RAB13	0.50557	9.51e-07			NRXN2	-0.519286	4.68e-05
LRRC8D	-0.393698	9.67e-07			TMEM63B	-0.342591	4.7e-05
CAPN3	-0.522635	9.67e-07			SZT2	-0.569988	4.7e-05
H2AFY	0.348207	9.85e-07			YAP1	0.513242	4.71e-05
GACAT3	-1.15861	9.9e-07			ETFA	0.337848	4.73e-05
CNTN2	-0.572012	9.91e-07			CYP2S1	0.844734	4.75e-05
RGS10	0.715794	9.95e-07			PTTG1IP	0.349421	4.77e-05
AC104423.1	-1.16783	1.01e-06			ZNF142	-0.360812	4.8e-05
FAM171A1	-0.420763	1.02e-06			FBRS	-0.459114	4.82e-05
ELK3	0.427146	1.02e-06			CHST12	-0.645612	4.88e-05
KCNJ5	1.05639	1.02e-06			CKLF	0.638678	4.88e-05
CYTIP	0.978074	1.02e-06			ALOX5AP	1.20153	4.88e-05
AC114811.2	-0.600786	1.03e-06			RNASE4	0.953211	4.92e-05
MAP3K2	0.370507	1.03e-06			AC012074.1	-1.1373	4.94e-05
ALOX5	0.798552	1.03e-06			MSTO1	-0.471823	4.95e-05
MAPK1IP1L	0.338661	1.06e-06			GFOD2	-0.420605	4.99e-05
EXTL3	-0.283614	1.07e-06			ZNRF1	-0.450806	4.99e-05
PTPRJ	0.484026	1.07e-06			SLC18B1	0.704903	5.05e-05
MYH14	-0.404884	1.07e-06			CIAO2A	0.509269	5.07e-05
FAS	1.02231	1.07e-06			CYTIP	0.957683	5.07e-05
CDV3	0.302236	1.07e-06			TNFAIP8L3	0.895014	5.09e-05
CPEB1-AS1	-0.515363	1.07e-06			AL137786.1	-0.902986	5.09e-05
AC118754.1	-0.491481	1.07e-06			LRP1	0.384522	5.09e-05
ALPK1	0.714913	1.07e-06			AC007529.1	1.72629	5.09e-05
AC006058.1	-0.51887	1.07e-06			SMARCD1	-0.250536	5.1e-05
MAN2B1	0.571938	1.07e-06			KCNN1	-0.877635	5.14e-05
KCNJ2-AS1	-0.68713	1.08e-06			SPHK2	-0.514559	5.14e-05
2024-09-11	0.361935	1.11e-06			CNNM2	-0.358967	5.14e-05
TRIM41	-0.443089	1.12e-06			TMEM156	0.931928	5.15e-05
GPR62	-0.653023	1.13e-06			PPP1R12C	-0.624742	5.15e-05
AIDA	0.43081	1.14e-06			KCTD10	-0.328872	5.15e-05
GMFG	0.709682	1.14e-06			RASSF9	0.904285	5.15e-05
SBSPON	0.814455	1.14e-06			SLC25A29	-0.706697	5.17e-05
LINC00957	-0.493444	1.15e-06			ZFYVE27	-0.347005	5.29e-05
LINC00940	-0.91724	1.15e-06			AC037459.2	0.607996	5.3e-05
RPL17	0.424462	1.15e-06			FNDC3B	0.514525	5.34e-05
PARL	0.392462	1.16e-06			RAD23B	0.248869	5.38e-05
RTN4	-0.378145	1.16e-06			RBM46	1.26395	5.38e-05
TLE2	-0.633749	1.16e-06			MAP3K10	-0.616202	5.4e-05
NONO	0.179608	1.16e-06			SLC1A3	0.561417	5.4e-05
EPHB2	-0.58319	1.17e-06			QPRT	0.593503	5.42e-05
TMEM14C	0.389241	1.17e-06			VIM	0.944655	5.43e-05
C12orf76	-0.354803	1.18e-06			GOLIM4	0.449543	5.44e-05
PACS2	-0.571113	1.19e-06			INSYN1	-0.647802	5.47e-05
ST6GAL1	0.46924	1.19e-06			IL33	1.00412	5.47e-05
GRM3	-0.714879	1.19e-06			POLR2F	-0.617135	5.47e-05
MECP2	-0.235736	1.2e-06			SQLE	-0.907205	5.47e-05
SALL1	-0.393026	1.21e-06			TMEM251	0.571896	5.49e-05
LINC01480	1.24087	1.23e-06			SLC25A43	0.494192	5.5e-05
FNTB	-0.660506	1.25e-06			HEPH	0.453735	5.5e-05
WWTR1	0.481561	1.25e-06			AL356417.3	1.24004	5.51e-05
GBGT1	0.603102	1.25e-06			ANAPC16	0.464798	5.51e-05
NANS	0.499849	1.25e-06			AC020663.2	-1.65489	5.51e-05
SLC22A23	-0.403772	1.25e-06			SPATA33	-0.509962	5.58e-05
ADAMTS4	-0.699918	1.25e-06			ADAP1	-0.597223	5.65e-05
TM7SF2	-0.46854	1.26e-06			IGFBP7	0.699952	5.68e-05
IL10RA	0.826779	1.27e-06			SNX7	0.693529	5.78e-05
PLEKHH1	-0.663241	1.29e-06			FBXO8	0.52524	5.81e-05
FAM120B	-0.18731	1.31e-06			OSBPL3	0.509138	5.87e-05
AC073957.3	-0.863672	1.32e-06			ISCA2	0.351903	6.01e-05
RREB1	0.463636	1.33e-06			HVCN1	0.714237	6.01e-05
MKRN3	-0.435153	1.34e-06			ATP11A	-0.358292	6.01e-05
KLC1	-0.2579	1.34e-06			CHD7	-0.328268	6.01e-05
TPK1	0.458671	1.37e-06			HIP1	-0.421448	6.01e-05
AP1AR	0.494957	1.37e-06			HAPLN2	-0.683725	6.01e-05
FAIM2	-0.51991	1.39e-06			AC134312.1	-1.63446	6.01e-05
ABCA2	-0.554397	1.39e-06			TRIM17	-1.19608	6.03e-05
ANKS1B	-0.386764	1.4e-06			PLCXD3	0.808664	6.11e-05
ANG	0.882838	1.41e-06			2003-03-01	0.668738	6.12e-05
MEF2C	0.45145	1.41e-06			IGSF6	1.18275	6.28e-05
FAM49A	0.508864	1.42e-06			RUNDC3A	-0.657165	6.32e-05
ARHGDIB	0.729199	1.42e-06			ATP2B4	0.338605	6.35e-05
STK38L	0.52936	1.43e-06			PIFO	0.770937	6.35e-05
WNT5A	0.630176	1.44e-06			FAM210B	0.377034	6.35e-05
ERBB3	-0.537391	1.44e-06			NDST1	-0.430009	6.35e-05
MPP2	-0.535263	1.46e-06			TNPO1	0.563125	6.38e-05
SIRPB2	0.989329	1.47e-06			P2RX5-TAX1BP3	-1.97707	6.45e-05
ENPP2	-0.596837	1.47e-06			HSBP1L1	0.566073	6.47e-05
DESI1	-0.25107	1.48e-06			TMEM248	0.286043	6.47e-05
NUMB	0.274271	1.48e-06			CTNNBIP1	-0.441765	6.53e-05
NPM1	0.332407	1.49e-06			PAMR1	0.562579	6.53e-05
NLRP12	1.47456	1.51e-06			MIGA2	-0.511947	6.55e-05
C19orf47	-0.364636	1.51e-06			MTCO1P12	-0.798711	6.55e-05
LDLRAD3	-0.342969	1.51e-06			ATG16L1	-0.223505	6.57e-05
SOX10	-0.45516	1.51e-06			LILRA6	1.58375	6.67e-05
CPPED1	-0.368178	1.52e-06			SH3GLB2	-0.658934	6.69e-05
CCR7	2.59247	1.52e-06			IKZF4	-0.390384	6.75e-05
TSPAN3	0.373314	1.54e-06			AC009086.2	0.704883	6.76e-05
NCF4	0.829263	1.55e-06			GDF7	1.20191	6.76e-05
RPL23	0.402118	1.55e-06			SYMPK	-0.474705	6.76e-05
PLEKHM3	-0.250522	1.56e-06			PCLO	-0.57316	6.79e-05
CLEC4A	0.97746	1.57e-06			NUDT5	0.362666	6.79e-05
GATB	-0.414332	1.58e-06			DMC1	0.669798	6.85e-05
CCNY	-0.206525	1.58e-06			AQP4-AS1	1.10396	6.93e-05
C5orf64	-0.711623	1.59e-06			DUT	0.283949	6.95e-05
COQ2	0.455138	1.6e-06			PLTP	0.645285	6.97e-05
C2orf27A	-0.482191	1.65e-06			SH3TC2	-0.550217	6.97e-05
ANXA1	0.931353	1.66e-06			NUDT4P2	1.08437	6.98e-05
SHMT1	0.608032	1.66e-06			SEMA3D	0.856535	7e-05
CPEB1	-0.391786	1.67e-06			DACT3	-0.464123	7.02e-05
ATP10B	-0.687351	1.67e-06			DLEU7	0.841036	7.03e-05
RAB11B-AS1	-0.575305	1.69e-06			AIDA	0.566808	7.05e-05
C2orf40	0.879006	1.7e-06			LILRB3	1.42936	7.08e-05
LRP1	0.334209	1.7e-06			CAMK2D	0.411786	7.08e-05
ZNF213	-0.333806	1.7e-06			NRBP2	-0.570949	7.08e-05
MIS18BP1	0.499529	1.71e-06			STIMATE	-0.321053	7.14e-05
ANK3	-0.476716	1.71e-06			WNT5A	0.637502	7.15e-05
KANK4	-0.73263	1.73e-06			C10orf90	-0.510114	7.15e-05
LGALS9	0.749156	1.74e-06			SLC22A23	-0.490141	7.15e-05
ZNF488	-0.643923	1.8e-06			AL137025.1	1.09468	7.32e-05
TRAPPC3	0.289667	1.8e-06			PRCP	0.602372	7.33e-05
ARHGAP21	-0.244616	1.8e-06			DCAKD	0.451546	7.44e-05
S1PR3	0.64184	1.81e-06			ATP6V0E1	0.583849	7.48e-05
ANKRD13B	-0.46353	1.81e-06			WHRN	-0.680996	7.51e-05
ZNF3	-0.285826	1.82e-06			LAPTM4A	0.60191	7.54e-05
SCAMP4	-0.396892	1.83e-06			SMOC1	0.478398	7.57e-05
LINC01877	-0.96662	1.86e-06			ABCC9	0.629433	7.59e-05
SUCLG2	0.362463	1.87e-06			AL133325.3	-0.883365	7.63e-05
P3H2	0.456669	1.88e-06			VNN1	1.40565	7.66e-05
GAS7	-0.371438	1.88e-06			XPR1	0.455565	7.66e-05
CD300C	0.869671	1.89e-06			FTL	0.660156	7.66e-05
RNFT2	-0.450374	1.91e-06			MAU2	-0.507201	7.78e-05
KIDINS220	-0.227059	1.92e-06			GNGT2	0.859614	7.8e-05
NUDT4	0.795439	1.93e-06			NFIA-AS2	0.913123	7.81e-05
RAB12	0.295445	1.93e-06			GSAP	0.45036	7.81e-05
CD72	1.43749	1.94e-06			CLDN23	0.798249	7.81e-05
FGFR2	-0.504766	1.95e-06			SIDT2	-0.461079	7.83e-05
MBD2	0.265204	1.98e-06			SWAP70	0.453937	7.87e-05
MEIS1	-0.424942	1.98e-06			IPO5P1	-0.412212	7.93e-05
RPSAP36	-0.46064	2e-06			SERBP1	0.333127	7.94e-05
SLC6A9	-0.493584	2e-06			MAP4	-0.443474	7.95e-05
HIPK1	0.292504	2e-06			ST8SIA1	0.573141	8.03e-05
TMEM273	-0.481655	2.04e-06			GORAB	0.403115	8.03e-05
RPL12	0.423115	2.04e-06			AC107375.1	-0.804755	8.04e-05
CPNE2	-0.34491	2.05e-06			ZCCHC24	-0.388158	8.04e-05
LINC01505	-0.846737	2.07e-06			AL121827.2	0.843341	8.11e-05
DCTN1	-0.262325	2.07e-06			AP1S2	0.655095	8.14e-05
LDLRAD4	-0.304196	2.08e-06			AL160272.1	0.885948	8.22e-05
STX3	0.423603	2.08e-06			AL359095.1	1.07173	8.22e-05
CHI3L2	1.79255	2.08e-06			CACNA1A	-0.912639	8.22e-05
YPEL1	-0.405765	2.09e-06			PTGS1	0.818807	8.25e-05
PLPP2	-0.500424	2.09e-06			SARM1	-0.410339	8.3e-05
TNKS	-0.265392	2.11e-06			AGPAT4-IT1	-0.959768	8.32e-05
AQP4	0.742951	2.11e-06			GLIS3	0.636856	8.34e-05
GJB1	-0.822067	2.11e-06			FAM53A	-0.777498	8.34e-05
TRIM22	0.509822	2.11e-06			WDR20	-0.286169	8.39e-05
SLC24A2	-0.537154	2.12e-06			PIK3CG	0.782739	8.43e-05
IL15	0.680309	2.12e-06			AC118754.1	-0.652955	8.43e-05
ARL5A	0.486651	2.14e-06			SLC2A6	-0.742981	8.45e-05
GAL3ST1	-0.613688	2.15e-06			PPCS	0.397615	8.45e-05
RACK1	0.347112	2.15e-06			SCAMP5	-0.529489	8.49e-05
POLR1D	0.285639	2.17e-06			TMEM243	0.503109	8.49e-05
AES	-0.329229	2.17e-06			CBFA2T2	-0.311151	8.49e-05
MPP1	0.371099	2.17e-06			ATP6V0A1	-0.268172	8.49e-05
EIF4EBP3	0.458975	2.19e-06			AP1AR	0.547428	8.58e-05
PLCL1	-0.478676	2.2e-06			MCM7	-0.443853	8.64e-05
UFC1	0.2492	2.2e-06			ZNF34	-0.324865	8.65e-05
AGPAT2	0.577622	2.2e-06			EML2	-0.443396	8.65e-05
ROGDI	-0.651862	2.21e-06			PIGX	0.424427	8.65e-05
MAG	-0.706822	2.21e-06			EZR	0.62337	8.65e-05
SH3PXD2A	-0.505294	2.21e-06			CAVIN4	-0.539009	8.74e-05
CORO2B	-0.532594	2.22e-06			SAMSN1	1.05371	8.74e-05
CYP2S1	0.836115	2.26e-06			ABHD17C	0.494138	8.74e-05
BLVRB	0.357407	2.3e-06			PVR	-0.520663	8.75e-05
TNS1	-0.454174	2.3e-06			PHEX	0.772861	8.76e-05
FAM131B	-0.653054	2.31e-06			ZNF213	-0.416162	8.76e-05
GJC2	-0.732136	2.32e-06			PPA2	0.427386	8.79e-05
HEXA	0.3155	2.32e-06			SLC2A11	-0.431875	8.85e-05
PTGDR2	-0.974862	2.32e-06			ZNF454	-0.482395	8.86e-05
CCDC85C	-0.394105	2.32e-06			RAI1	-0.600709	8.86e-05
MSN	0.326184	2.33e-06			TTLL5	-0.37436	8.91e-05
LGMN	0.769575	2.33e-06			TET3	-0.461128	8.91e-05
GNAI3	0.345631	2.37e-06			DCHS2	0.762291	8.94e-05
UNC5C	-0.559258	2.37e-06			NRGN	-1.44935	8.94e-05
DPYSL5	-0.78333	2.38e-06			HEY1	0.522259	8.94e-05
FCHO2	0.526246	2.38e-06			ARL5A	0.635995	8.94e-05
AL138756.1	1.02735	2.4e-06			CSAD	-0.668277	8.94e-05
CHN2	-0.419999	2.4e-06			MTPN	0.505186	8.95e-05
SLC45A3	-0.557466	2.4e-06			ISG20L2	-0.23637	8.96e-05
EVI5L	-0.460339	2.42e-06			MREG	0.641922	9.02e-05
RAI14	-0.402224	2.43e-06			EFR3A	0.444547	9.02e-05
CNP	-0.586059	2.44e-06			CCDC34	0.452013	9.02e-05
TLR8	1.24734	2.51e-06			PRKG1	0.563806	9.04e-05
VIM	0.794244	2.52e-06			ST8SIA4	0.823054	9.08e-05
ZNF174	-0.253652	2.52e-06			RNFT2	-0.407601	9.08e-05
CLDN23	0.796535	2.54e-06			RPS6KA2	-0.415969	9.08e-05
POU3F3	-0.404456	2.55e-06			TSPAN6	0.705508	9.11e-05
EIF4G3	-0.201375	2.55e-06			KDELC2	0.526532	9.11e-05
FCGRT	0.482836	2.57e-06			SNX5	0.401975	9.15e-05
TMEM125	-0.854515	2.57e-06			AL135999.2	-1.47349	9.16e-05
RF01953	-0.83866	2.6e-06			DNAJC11	-0.293342	9.16e-05
FUOM	0.722337	2.66e-06			RAB38	1.42449	9.3e-05
RASSF2	-0.51862	2.67e-06			BRSK1	-0.719774	9.3e-05
KCNJ2	-0.553188	2.68e-06			DYRK4	0.34476	9.31e-05
S100A4	1.25457	2.7e-06			ADAMTS4	-0.646122	9.36e-05
MINDY1	-0.34429	2.71e-06			SSPO	-1.06547	9.39e-05
LRAT	0.788352	2.72e-06			AC096667.1	1.25532	9.39e-05
PSEN1	-0.368306	2.73e-06			BCL2L11	0.540798	9.4e-05
SP3	0.272714	2.73e-06			UBOX5	-0.377846	9.4e-05
FXR2	-0.268159	2.73e-06			CLEC7A	0.831961	9.4e-05
DOCK1	-0.222474	2.74e-06			AL669831.1	-0.846768	9.4e-05
TMEM139	-0.597901	2.75e-06			DEF8	-0.441012	9.4e-05
DUSP10	0.509978	2.77e-06			CASC4	0.373831	9.4e-05
MAP3K1	0.376361	2.81e-06			RUNX3	0.967241	9.43e-05
RCAN1	-0.313068	2.82e-06			UXS1	0.521203	9.47e-05
UBXN2B	0.568186	2.82e-06			SORL1	0.425672	9.5e-05
ZNF433-AS1	0.581437	2.82e-06			VPS53	-0.252056	9.5e-05
TRAFD1	-0.253879	2.82e-06			AC138028.4	-1.11537	9.56e-05
MGST1	0.756871	2.85e-06			ACOT2	0.600578	9.56e-05
VWA5A	0.434216	2.85e-06			FHL1	0.494044	9.56e-05
B4GALT1	0.631762	2.85e-06			SUCLG2	0.509662	9.61e-05
LSP1	1.1101	2.85e-06			LACTB	0.540752	9.63e-05
MICAL1	0.56385	2.85e-06			AC105339.4	-1.25137	9.63e-05
ATP9B	-0.234943	2.87e-06			CTIF	-0.473542	9.69e-05
APOC4-APOC2	1.84169	2.88e-06			CD58	0.605986	9.7e-05
HAPLN2	-0.765238	2.88e-06			DAAM1	0.566194	9.7e-05
CD1D	1.32863	2.89e-06			KIAA1755	-0.596736	9.7e-05
TMEM88B	-0.707531	2.92e-06			SMIM19	0.414018	9.7e-05
TMEFF2	-0.629781	2.93e-06			AC093535.2	0.790449	9.7e-05
WEE1	0.49494	2.93e-06			STK35	-0.400679	9.7e-05
SORBS1	0.423063	2.95e-06			ID4	0.769357	9.7e-05
FBXL19-AS1	-0.578231	2.96e-06			CELSR3	-0.82177	9.73e-05
DCAF5	0.168426	2.97e-06			NUTM2D	-0.709791	9.8e-05
FAM161A	-0.318627	2.99e-06			ANTXR2	0.620371	9.8e-05
RPL36A	0.392056	3e-06			NDUFA10	-0.29358	9.8e-05
DNAH17	-0.815737	3e-06			MYO18B	-1.4268	9.8e-05
SLC1A3	0.39539	3.05e-06			AC005089.1	-1.8806	9.8e-05
TPT1	0.435253	3.05e-06			PARP15	0.909275	9.83e-05
MTURN	-0.476918	3.06e-06			LILRA5	1.89026	9.84e-05
ADAM28	0.725951	3.08e-06			SHANK2	-1.25778	9.84e-05
MYO1F	0.621452	3.08e-06			KIF1A	-0.362734	9.85e-05
GAPDHP71	-0.918801	3.1e-06			MIS18BP1	0.565494	9.91e-05
TECPR2	-0.300544	3.1e-06			EDA2R	0.563158	9.94e-05
DIPK2B	-0.658031	3.16e-06			ADGRB1	-0.88866	9.96e-05
TMEM156	0.882385	3.18e-06			AC090114.3	-0.662694	9.97e-05
IREB2	0.290317	3.21e-06			AKR1C3	0.792635	9.97e-05
FAM114A1	0.383065	3.21e-06			PTPRC	0.837626	9.97e-05
ST3GAL5-AS1	-0.741408	3.21e-06			FASN	-0.639399	9.97e-05
AC007950.1	0.31633	3.29e-06			ALDH2	0.454512	9.97e-05
NEK6	0.344184	3.29e-06			ZC3H7B	-0.35946	9.97e-05
C2CD6	-0.488507	3.33e-06			RIT1	0.433761	0.000100449
AC093330.2	-0.713694	3.35e-06			NTNG2	-0.718375	0.000101296
SINHCAF	0.674465	3.36e-06			DOK1	0.520378	0.000101549
PDPN	0.649205	3.36e-06			GM2A	0.413076	0.000102721
DCSTAMP	2.24648	3.38e-06			REXO2	0.373312	0.00010299
KPNA4	0.31463	3.4e-06			TSHZ2	0.413131	0.000103197
MYO1E	-0.301707	3.4e-06			NUDT16P1	0.610801	0.000103797
GARNL3	-0.348429	3.4e-06			GNA13	0.68008	0.0001043
TSPAN5	-0.289025	3.42e-06			C8orf34-AS1	1.18495	0.000104312
POLR2D	-0.262976	3.44e-06			MEGF6	-0.854192	0.000104664
CD33	0.753368	3.44e-06			RALGPS1	-0.383267	0.000105724
INF2	-0.503117	3.52e-06			FIGN	0.475156	0.000106662
MALT1	0.463257	3.52e-06			ZNF28	0.523962	0.000107205
APAF1	0.398518	3.54e-06			SRP14	0.429543	0.000107205
CDC42BPA	-0.198632	3.58e-06			MRPS31P5	-0.376758	0.000107451
PXDNL	-0.779994	3.61e-06			NABP1	0.858317	0.000107451
RALGPS1	-0.318286	3.64e-06			AKR7A2	0.402562	0.000107451
KCTD8	-0.505545	3.66e-06			COLEC12	0.821919	0.000107451
EEF1G	0.299678	3.68e-06			RAPGEF3	-0.744409	0.000107451
ATP11A	-0.324495	3.68e-06			AC092068.2	-1.53902	0.000107625
SIRT2	-0.38356	3.68e-06			SPG21	0.360729	0.00010782
SIK3	-0.350938	3.71e-06			HIF1A	0.72391	0.000108259
SSBP3	-0.3288	3.72e-06			PRDM8	-0.4196	0.000108628
TMX1	0.480517	3.74e-06			NIPA2	0.352916	0.000108728
CGN	-0.463153	3.74e-06			AC135731.1	-1.61826	0.000108728
ENDOV	-0.252445	3.78e-06			PTER	0.83951	0.000108834
RNASE1	-0.607066	3.83e-06			PEX2	0.446054	0.000108834
RIN3	0.708032	3.85e-06			HLA-DRB1	1.2119	0.000109132
SMC5	0.296258	3.85e-06			ZNF438	0.360036	0.00010915
NIPA2	0.319259	3.87e-06			CPNE2	-0.379137	0.000109195
TRIB1	0.535612	3.88e-06			CACUL1	0.303788	0.000109195
MAPKAPK3	0.29957	3.9e-06			PLOD2	0.698822	0.000109359
TMEM206	-0.615034	3.92e-06			RHEB	0.464941	0.000109546
ADAMTS3	0.873498	3.95e-06			RSPH3	0.393158	0.000109734
SEMA6A	-0.477817	4e-06			FRS3	-0.510169	0.000109759
AC144652.1	-0.681149	4.07e-06			DARS	0.566323	0.000109759
MYD88	0.467771	4.07e-06			CDC42BPG	-1.0458	0.000109783
PTGS1	0.781734	4.09e-06			REXO1	-0.670319	0.000109825
RMND5B	-0.200968	4.1e-06			RPA1	0.319833	0.000110189
ERMP1	-0.364288	4.14e-06			NINJ1	0.562242	0.000110266
TMCC2	-0.495461	4.17e-06			MTURN	-0.566632	0.000110266
PGAP2	-0.279014	4.19e-06			CHAF1A	-0.550099	0.000110443
LOXL3	0.506144	4.2e-06			HAUS4	0.542311	0.000110893
TMEM107	0.344367	4.2e-06			FAM49A	0.616956	0.000110893
CNDP1	-0.868845	4.22e-06			PCNT	-0.523593	0.000110893
DNAJC25	0.390527	4.23e-06			MYH14	-0.422441	0.000110893
NOTCH2NLA	0.49059	4.24e-06			STRN4	-0.437057	0.000111138
EFHD1	-0.418235	4.25e-06			TMEM176B	0.670089	0.000111707
EFR3A	0.342808	4.26e-06			KIFC3	-0.490469	0.000111707
CAPN13	-0.74224	4.31e-06			LMF1	-0.581646	0.000112586
NAGA	0.415247	4.31e-06			EVL	-0.551472	0.000112677
RPP25	-0.41491	4.36e-06			AC007950.1	0.334144	0.0001128
HACD4	0.729836	4.39e-06			MIRLET7BHG	-1.06151	0.000113069
WNK1	-0.277556	4.39e-06			SH3BP4	-0.431338	0.000113069
DAP3	0.218288	4.4e-06			CPNE3	0.530635	0.000113069
DUSP26	-0.477607	4.44e-06			ST3GAL6	0.537139	0.000113384
CRLF3	0.370041	4.44e-06			SOX10	-0.41113	0.000113865
CASP6	0.432065	4.46e-06			ZDHHC11B	-1.10556	0.000115131
MTPN	0.354936	4.47e-06			ZNF436	0.605368	0.000115131
B4GALT2	-0.3388	4.47e-06			S100A11	0.93674	0.000115214
SLC37A4	0.385364	4.47e-06			METTL23	0.350846	0.000115766
DMBT1	-1.0323	4.49e-06			MEF2C-AS1	0.525309	0.000116009
ZFYVE19	-0.356916	4.51e-06			RBBP8	0.504129	0.000116938
RAP2C	0.367742	4.54e-06			DIS3L2	-0.423051	0.000117321
AC010210.1	0.627226	4.65e-06			EIF4EBP3	0.600954	0.000117399
AC037459.2	0.613851	4.67e-06			COPS7B	-0.245687	0.000117523
NUP50	0.22678	4.69e-06			MAPKAP1	0.316469	0.000117819
NCAPD2	-0.265043	4.69e-06			CDKN2B-AS1	0.583651	0.000118923
RPL35A	0.398715	4.69e-06			ABCB8	-0.596023	0.000118923
AC011481.4	0.770175	4.72e-06			IRGQ	-0.287015	0.000118923
FGR	1.26098	4.79e-06			EXOC7	-0.361345	0.000118923
ABI3BP	0.63739	4.85e-06			C1QTNF3	0.558414	0.000120037
AC026401.3	-0.448061	4.89e-06			TMCO4	0.624479	0.000120138
PPT1	0.370445	4.9e-06			GOSR2	-0.17777	0.000120138
TGFBR1	0.721787	4.9e-06			ZNF330	0.403111	0.000121284
BRD8	-0.170724	4.9e-06			CPXM2	0.586702	0.000121967
ELF1	0.354186	4.9e-06			AC138969.1	-0.813245	0.000122107
DHRS3	0.601228	4.99e-06			RPL39L	0.675214	0.000122172
VPS45	0.247896	5.01e-06			ARMCX1	0.308471	0.000122882
RPS7	0.3469	5.01e-06			AC023593.1	-0.808716	0.000122884
HPN	-0.490418	5.01e-06			ATP6V1G1	0.432278	0.000122884
DACT3	-0.431705	5.01e-06			GFOD1	-0.581819	0.000123213
UBIAD1	-0.25952	5.05e-06			SALL3	-0.582407	0.000123335
PAM	0.384871	5.05e-06			CCR7	2.07375	0.000123424
FUT8	-0.417155	5.06e-06			RIMS1	-0.603305	0.000123677
SLC25A24	0.484566	5.06e-06			AP002370.1	-0.862621	0.000124077
METTL7B	0.758117	5.07e-06			IFI27L1	0.620355	0.000124077
TNFRSF14	0.792229	5.1e-06			BAHCC1	-0.6706	0.000124077
PCED1B-AS1	0.746291	5.19e-06			LIX1L	0.308733	0.000124163
MT-CO1	-0.570171	5.23e-06			TF	-0.613853	0.000124163
MRPS31P5	-0.35546	5.25e-06			RAB23	0.605924	0.000124292
ITGA4	0.904457	5.25e-06			TBC1D10B	-0.374853	0.000124546
ADAP1	-0.582685	5.25e-06			CLUHP3	-0.664256	0.000124669
ST14	1.80352	5.34e-06			GALNT4	0.499981	0.000124776
NAA60	-0.260351	5.36e-06			TAOK2	-0.392315	0.000124825
HNRNPF	0.310323	5.37e-06			SORBS1	0.472936	0.00012497
EFR3B	-0.391706	5.4e-06			MOB1A	0.628587	0.000125265
CD109	0.620847	5.4e-06			RAMP1	0.530379	0.000126596
FAM53A	-0.587283	5.42e-06			MLLT6	-0.530334	0.000127385
SLC17A9	0.995354	5.47e-06			PLP2	0.784274	0.000127796
CD99L2	-0.327877	5.48e-06			LINC01341	-0.935556	0.000127818
KCTD2	-0.29724	5.48e-06			AC084880.1	0.685681	0.000127895
SHISA7	-0.432586	5.49e-06			PAM	0.47336	0.000127895
NR1H3	0.582187	5.5e-06			GPRC5C	0.451318	0.000128559
AC011462.1	0.521804	5.51e-06			AC011008.2	-0.940964	0.000129372
LINC00639	-0.61734	5.51e-06			ITGA4	0.805638	0.000129578
NACC2	-0.322172	5.51e-06			RIPK2	0.56952	0.000130087
TANK	0.279464	5.55e-06			2004-09-01	-0.51332	0.000130087
ICK	-0.317745	5.67e-06			VPS9D1	-0.618464	0.000130684
SLC2A6	-0.539135	5.73e-06			STARD4	-0.806213	0.000130874
MT-CYB	-0.616896	5.75e-06			SH2B1	-0.39596	0.000130874
COLGALT2	-0.427155	5.76e-06			AC055839.2	0.677894	0.00013102
AC242843.1	0.512287	5.76e-06			IQSEC1	-0.356314	0.000131689
FMNL1	0.547398	5.84e-06			CBX7	-0.46573	0.000131791
AC083964.2	-0.743872	5.9e-06			SOX13	-0.446699	0.000132249
DOCK5	-0.324123	5.92e-06			GPR27	-0.534464	0.000133396
PRIMA1	-0.608644	5.96e-06			WWP2	-0.283689	0.000133664
SAT1	0.669742	5.99e-06			EDNRB	0.995769	0.000133664
PLCXD3	0.602253	6.04e-06			AC018529.3	0.883754	0.000134208
WDR91	0.382344	6.1e-06			DNMT3A	-0.465726	0.00013488
ACOT2	0.480364	6.11e-06			ADAMTSL2	-0.740646	0.000136934
AC104791.2	-0.460959	6.16e-06			ZZEF1	-0.350549	0.000137362
METTL9	0.28682	6.19e-06			CDCA7	0.901606	0.000137545
DSTYK	-0.232141	6.19e-06			TXNDC11	0.261764	0.0001378
RASGRP3	-0.569369	6.19e-06			RGS20	0.763994	0.000138447
ZNF602P	-0.8857	6.23e-06			NPIPA9	-0.826991	0.000138643
TREM2	0.960962	6.23e-06			LRRC66	-0.701922	0.000139643
NEO1	-0.249161	6.23e-06			LINC02099	2.03806	0.000140002
AC139530.1	1.40426	6.24e-06			MADD	-0.301093	0.000140099
C1orf54	0.499253	6.24e-06			MAPKBP1	-0.61566	0.000140264
REPS2	-0.4903	6.35e-06			CAMTA2	-0.497546	0.000140264
UCK2	-0.298612	6.44e-06			AC015909.5	-0.900295	0.000140346
AC004921.1	1.43837	6.44e-06			POLR1D	0.330593	0.000140346
SH3TC2-DT	-0.573019	6.46e-06			PLD5	-0.599438	0.000141863
WWP2	-0.244563	6.49e-06			CD38	0.995899	0.000141863
GDAP2	0.305376	6.49e-06			TMEM151B	-0.913188	0.000141863
TMEM121	-0.511826	6.5e-06			MAP3K2	0.467547	0.000141863
GM2A	0.314738	6.53e-06			LINC01347	-0.851643	0.000143138
TMEM200A	0.688808	6.54e-06			NLRP12	1.27487	0.00014365
RLBP1	1.08027	6.56e-06			ZNF541	-0.936798	0.00014365
ZBTB33	0.443904	6.67e-06			CHST13	1.56905	0.00014365
DMRTA2	-1.17463	6.67e-06			C15orf48	1.60786	0.000144067
ARHGAP33	-0.531133	6.67e-06			RNF219-AS1	0.91682	0.00014482
PPM1H	-0.396706	6.77e-06			ZFAND5	0.400131	0.000145166
MAP7D1	-0.356069	6.78e-06			AC123769.1	-2.03447	0.000150047
ACSM5	0.648457	6.8e-06			KCTD8	-0.486315	0.000150047
CNTNAP2	-0.653307	6.8e-06			PCDHGC3	0.516789	0.000150047
CARD16	0.935008	6.82e-06			PNRC1	0.470167	0.000150047
TMEM98	-0.456243	6.83e-06			NEBL	0.620613	0.000150155
MYOF	0.625508	6.83e-06			ABO	-1.43601	0.000150369
AC006059.2	-0.682607	6.84e-06			DTX4	-0.886266	0.000150369
TTYH2	-0.450558	6.88e-06			2008-09-01	-0.371366	0.000150369
RPS10	0.336682	6.88e-06			GNPDA1	0.455881	0.00015147
RAB40B	-0.466844	6.89e-06			HNRNPA1P16	-0.789796	0.00015236
FRS3	-0.359816	6.94e-06			CAMKK2	-0.360095	0.00015236
NUP93	-0.449837	6.98e-06			CD74	0.866242	0.00015236
FMNL2	-0.368325	6.98e-06			KPNA4	0.441538	0.000153751
GNE	-0.225411	6.98e-06			ZNF512B	-0.609153	0.000154108
YPEL2	-0.266934	7.01e-06			URGCP	-0.267266	0.000154108
ADAM17	0.263334	7.07e-06			LMAN1	0.504875	0.000154108
STX6	0.283971	7.07e-06			ANGPT1	0.783978	0.000154372
PYCARD	0.827258	7.08e-06			DCPS	-0.335349	0.000154858
TAPBP	0.3081	7.08e-06			PIK3C2G	0.992257	0.000155165
PPM1F	-0.345789	7.1e-06			PTGR1	0.543474	0.000155165
AFF3	-0.387112	7.14e-06			MRPS6	0.589085	0.000155165
APP	-0.216798	7.2e-06			CDC42EP2	-0.58929	0.000155165
UNG	0.573847	7.2e-06			SLC16A2	0.359597	0.000155165
AFDN	-0.235676	7.2e-06			HOPX	0.640472	0.000155165
ATP6V1B2	0.428941	7.21e-06			ALDH5A1	0.363069	0.000155165
TNFSF14	1.14696	7.24e-06			KCNG4	-0.997175	0.000155354
ITGA3	0.533558	7.26e-06			UBXN2B	0.643285	0.000155523
KIF1B	-0.254909	7.28e-06			XPOT	0.461227	0.000155523
MS4A14	1.30331	7.36e-06			AC011504.1	-0.627787	0.000155573
GAS2	-0.529603	7.36e-06			ZNF488	-0.530609	0.000155573
AC007012.2	-0.820211	7.39e-06			ERBB3	-0.534919	0.000155573
BAZ1A	0.405237	7.39e-06			MPP1	0.376808	0.000155905
TDRKH	-0.387393	7.46e-06			RNF152	-0.511778	0.000156747
CBX6	-0.306351	7.49e-06			CTSC	0.842612	0.000157061
SEC11A	0.318268	7.56e-06			SNHG29	0.489143	0.000157061
CDC42BPB	-0.231409	7.6e-06			RAB11FIP3	-0.420414	0.000157303
ZNF713	-0.372245	7.72e-06			PWRN1	-1.12548	0.000157708
PRPS2	0.446388	7.72e-06			HSCB	0.508967	0.000158039
CACUL1	0.232411	7.73e-06			RCSD1	0.703228	0.000160028
GLE1	0.238417	7.73e-06			PTPMT1	0.337525	0.000160419
UBL7	-0.269159	7.73e-06			AP000280.1	1.86328	0.000160451
CMTM5	-0.733411	7.76e-06			AC024614.4	-1.87663	0.000160451
AGPAT1	-0.230858	7.78e-06			ADCY6	-0.415457	0.000160663
CDKN2A	0.652027	7.82e-06			AC116317.1	-0.922686	0.000161938
SRGAP2B	0.337578	7.85e-06			NOP10	0.556326	0.000161938
MOG	-0.616864	7.93e-06			ZBTB7A	-0.41626	0.000164906
ABRACL	0.607698	8e-06			PRXL2C	0.464428	0.000165941
NACAD	-0.531982	8.07e-06			AC007012.2	-1.22697	0.000165952
ZFYVE27	-0.252817	8.28e-06			AC138028.2	-1.23587	0.000165952
AP000711.1	-0.645628	8.34e-06			AL355974.1	2.0874	0.000165952
MT-CO3	-0.558104	8.34e-06			TMEM47	0.603717	0.000165997
TRUB2	-0.303815	8.43e-06			HFE	0.565611	0.000167369
SLC31A1	0.404384	8.44e-06			COQ2	0.501545	0.000167626
REL	0.625355	8.44e-06			NFIA	0.412401	0.000169895
RRAS2	0.496285	8.46e-06			AC124319.3	-0.820694	0.000170033
MTUS1	-0.358386	8.48e-06			2011-09-01	0.445313	0.000170458
DAAM1	0.516007	8.48e-06			LY6G5B	-0.810384	0.000171357
TLE4	-0.289076	8.48e-06			LDB3	-0.796231	0.000171357
SLC27A4	-0.388596	8.49e-06			KLF13	-0.421662	0.000171357
LARP6	-0.391886	8.6e-06			FAM71F2	-0.743633	0.000171837
ADORA3	0.911192	8.61e-06			DNAH10	-0.649277	0.000171837
CSF2RB	0.609389	8.66e-06			CAND2	-0.470153	0.000172351
BICRAL	-0.203278	8.67e-06			POLR2J4	-0.482831	0.000172417
CARD14	-0.675073	8.69e-06			ACAP3	-0.771329	0.000172539
SYTL3	1.08458	8.69e-06			DGKZ	-0.525021	0.000172562
VMO1	0.903315	8.74e-06			ABCC1	-0.277396	0.000173099
FHL1	0.334237	8.74e-06			KIF5A	-0.539231	0.000173099
MCRS1	-0.23071	8.77e-06			LILRB4	0.863704	0.000173334
RPS3A	0.415054	8.78e-06			ERC2-IT1	-0.973085	0.00017358
SYK	0.727647	8.8e-06			JUP	-0.458336	0.000174853
PTPN7	0.812083	8.8e-06			SEZ6	-1.17184	0.000175655
GNA13	0.507506	8.86e-06			VAMP8	0.910269	0.000175655
SMIM5	-0.563047	8.87e-06			HDAC4	-0.436572	0.000175655
HIP1R	-0.480653	8.91e-06			MGAT4A	0.515692	0.000175826
TNFRSF1A	0.570363	8.91e-06			NKX2-2	-0.586959	0.000176903
CMKLR1	0.700756	8.92e-06			MAST3	-0.508597	0.000177103
SLC25A23	-0.276944	8.98e-06			TXNDC17	0.483378	0.000178268
CBFA2T2	-0.219435	9.02e-06			DPH2	-0.361569	0.000178582
GYG1	0.453386	9.07e-06			CIB1	0.465178	0.000179779
SRCIN1	-0.694476	9.09e-06			KDM4A	-0.200004	0.000179779
SELPLG	0.688958	9.12e-06			SCAF1	-0.437714	0.000179779
RPS6KA1	0.534766	9.13e-06			KMT2D	-0.58783	0.000179779
AC015712.6	-0.599064	9.13e-06			STOX2	-0.340197	0.000180885
ADO	-0.400761	9.17e-06			PPP1R13B	-0.515665	0.000181545
YEATS2-AS1	-1.15398	9.21e-06			AC008958.1	-1.38848	0.000181844
ARL8A	-0.307003	9.24e-06			TEX26	0.82357	0.000181894
IRF5	0.689149	9.27e-06			AL672207.1	1.34973	0.000181948
RPS24	0.299046	9.31e-06			SIK3	-0.418794	0.000181948
FEM1A	-0.258107	9.37e-06			AL035106.1	-0.753708	0.000182271
MYL12A	0.508373	9.37e-06			APOC4-APOC2	1.59375	0.000182499
NKX6-2	-0.566237	9.37e-06			KCNH3	-0.943519	0.000184109
ZNF34	-0.291493	9.43e-06			EYA2	0.553891	0.000184109
CHST12	-0.336142	9.46e-06			XYLT1	-0.347644	0.000184109
SKIL	0.365916	9.51e-06			WWTR1	0.475423	0.000184265
LRRC63	-0.583052	9.54e-06			MYO18A	-0.44658	0.000184486
HPSE	1.25683	9.55e-06			EFCAB13	0.720394	0.000184494
NOP10	0.394484	9.67e-06			STK26	0.822444	0.000184667
RPL10	0.354618	9.67e-06			AC005495.1	-1.1618	0.000184667
SFTPC	-0.653173	9.7e-06			SLC15A4	0.35506	0.000185391
QPRT	0.452213	9.7e-06			TMED10	0.48121	0.000185544
MGAT5	-0.285196	9.7e-06			LEFTY2	1.26321	0.000186171
USH1C	-0.84212	9.72e-06			MRPS28	0.438375	0.00018687
AC009126.1	-0.450875	9.74e-06			NEURL4	-0.447287	0.000188251
RPL5	0.332672	9.74e-06			DOCK2	0.615828	0.000188251
AC090515.2	-0.67366	9.84e-06			ITGAX	0.655794	0.000188602
DOP1B	0.449288	9.9e-06			LINC02078	1.52129	0.000188621
LINC01341	-0.723503	9.98e-06			FCGR2A	1.10274	0.000188621
TMEM51	0.847393	9.98e-06			PPIL2	-0.322247	0.000188741
ACOT9	0.272109	1e-05			SLC35F6	0.271936	0.000188741
MTHFD2	0.967116	1.01e-05			AC134682.1	-1.22421	0.000189264
CAMP	1.93975	1.01e-05			AMBRA1	-0.252473	0.000190648
RNASET2	0.67245	1.01e-05			RRAS2	0.56776	0.000191481
EML1	-0.316772	1.01e-05			TMEM63A	-0.636604	0.000191871
HMOX2	-0.318481	1.01e-05			DDR2	0.670522	0.000192508
TNFRSF21	-0.596967	1.02e-05			SLC35E3	-0.5026	0.000193105
NLK	-0.24715	1.02e-05			CCDC85A	0.435787	0.000193122
UBE2S	-0.307042	1.02e-05			NEK6	0.347111	0.000194368
AC097504.1	1.03897	1.03e-05			IPPK	-0.265532	0.000194382
FTL	0.544279	1.04e-05			GGCT	0.485128	0.000194493
ZNF592	-0.229896	1.04e-05			SNRPG	0.58908	0.00019523
HSCB	0.354168	1.04e-05			TOMM40L	-0.304418	0.000195726
EIF3F	0.199264	1.05e-05			AC135782.1	-1.31635	0.000195941
RUNX2	0.526786	1.05e-05			RPN2	0.35074	0.000196249
RASSF3	0.477451	1.05e-05			APBA1	-0.463314	0.000197392
AC015920.1	-0.589987	1.05e-05			PBDC1	0.384566	0.00019745
CIDEB	0.770968	1.05e-05			DIP2A	-0.42748	0.000197593
ANOS1	0.596682	1.07e-05			RPL36A	0.542573	0.000197662
WASF1	-0.401241	1.07e-05			MLLT1	-0.496765	0.000197775
LGI3	-0.514283	1.08e-05			FAM95C	-1.16483	0.000197851
FNBP1P1	-0.536393	1.08e-05			AC138028.1	-1.35392	0.000197851
AL592158.1	-0.566069	1.08e-05			ARL6IP6	0.323259	0.000198126
FBXL18	-0.414037	1.1e-05			BDH1	-0.569583	0.000198149
KCNG4	-0.878249	1.1e-05			PDLIM5	0.441146	0.000198149
AP000944.2	-0.438872	1.1e-05			VPS37C	-0.307582	0.000199535
ADAMTS12	-0.574834	1.12e-05			PRKAG2	0.465924	0.000199535
DSE	0.667779	1.12e-05			ATXN1L	-0.210558	0.000199904
TLR3	0.656457	1.13e-05			AIF1L	-0.499719	0.000202053
CABLES1	-0.763968	1.13e-05			GPSM1	-0.539454	0.000203415
TUBB4A	-0.557797	1.13e-05			MAPK8IP1	-0.484025	0.000203415
AKAP13	0.458972	1.13e-05			CERS6	0.50978	0.000203428
SEPHS1P6	-1.17599	1.14e-05			GJC2	-0.57066	0.000203744
KIF1A	-0.351	1.14e-05			TRPM6	-0.587214	0.000203917
RHBDL2	-0.647618	1.14e-05			CITED2	0.627846	0.000204279
RANBP17	-0.44402	1.14e-05			ARHGAP17	-0.35448	0.00020473
GRID1	-0.357676	1.14e-05			CICP4	-2.03425	0.000204822
AL355974.2	1.69454	1.14e-05			CGNL1	-0.510932	0.000204917
ATP6V0A1	-0.235512	1.14e-05			CINP	-0.240052	0.00020506
BCL2L11	0.555666	1.14e-05			PCBP4	-0.512049	0.000205433
EPOR	0.521878	1.17e-05			PPP1CB	0.613959	0.000206065
RALGPS2	0.479762	1.17e-05			IGF2R	0.328537	0.000206176
CEBPA	0.835284	1.18e-05			EPHA5	0.598097	0.000206828
BBC3	0.550972	1.18e-05			TSPOAP1	-0.753187	0.000206828
CCDC92	-0.307018	1.18e-05			KLHDC2	0.269186	0.000207281
EEF1AKMT3	0.514795	1.18e-05			RAB12	0.377411	0.000207651
WDFY3	-0.218189	1.18e-05			AC009090.5	-1.12357	0.000208271
TMTC2	-0.360157	1.18e-05			CPE	0.526964	0.000208271
TMEM179	-0.778734	1.19e-05			MTERF4	-0.3213	0.000208699
FNDC3A	0.306756	1.19e-05			MPP2	-0.468724	0.000208699
CTNNBIP1	-0.415115	1.2e-05			FOXN3	0.356262	0.000208699
PSMB8	0.462715	1.2e-05			DOCK9	-0.456447	0.000210277
TOM1L2	-0.374194	1.2e-05			DOCK7	0.519924	0.000210546
FARP2	-0.270155	1.2e-05			TMEM123	0.461153	0.000210855
UCP2	0.653625	1.21e-05			CAB39	0.397895	0.000210855
FRMD4B	-0.339656	1.21e-05			GRAMD2B	0.640096	0.000210855
F11R	0.871142	1.21e-05			SMPD4	-0.410144	0.000210977
SMG5	-0.276302	1.24e-05			LINC01503	1.02272	0.000211011
RPS20	0.299741	1.24e-05			UGCG	0.788004	0.000211988
LYSMD4	-0.372441	1.25e-05			SMG6	-0.26424	0.000212105
RPL27	0.380764	1.25e-05			ITM2B	0.395049	0.000212751
UBE2V1	0.206841	1.25e-05			CHRM4	-1.51062	0.000212893
ATP2B4	0.280627	1.26e-05			MAST2	-0.36858	0.000213694
ABHD6	-0.32356	1.26e-05			CALCRL	0.775652	0.000213695
PPP1R1A	0.632126	1.26e-05			IKBIP	0.702236	0.000214303
SNHG29	0.284405	1.26e-05			CRTC1	-0.516411	0.000214303
CFI	0.936718	1.27e-05			FFAR1	-1.62012	0.000215097
PRPSAP2	-0.267733	1.27e-05			AC009654.1	1.37343	0.000215097
TRAPPC2L	-0.312667	1.28e-05			TCTN3	0.336917	0.000215732
PTPRD	-0.416999	1.3e-05			RABL6	-0.457699	0.000216613
ZC3H7B	-0.274319	1.3e-05			ZNF778	-0.233334	0.000217949
LINC01315	-0.566606	1.31e-05			TMEM151A	-0.553751	0.000217957
ERI1	0.347979	1.31e-05			LGI3	-0.495515	0.000217977
HCN2	-0.710667	1.31e-05			NDRG1	-0.415924	0.000219008
AC073342.2	-0.604362	1.31e-05			ZNF609	-0.26366	0.000219236
AC133552.2	-0.46573	1.31e-05			EBAG9	0.410358	0.000220151
ZNF676	-0.609912	1.31e-05			TNFSF13	0.556525	0.0002205
DDX49	-0.239622	1.33e-05			AC016026.1	-0.539656	0.000221581
ABI3	0.692988	1.33e-05			SEC61B	0.450644	0.000222221
LIPE	-0.634109	1.34e-05			DTX2P1-UPK3BP1-PMS2P11	-0.686681	0.000222841
ZNF462	-0.261111	1.35e-05			KLHL13	0.619007	0.000223306
UBE2L6	0.355903	1.36e-05			MTHFR	-0.468889	0.000223306
RASGRP4	0.680708	1.36e-05			CC2D1B	-0.299769	0.000224383
DISC1	0.489997	1.36e-05			MYOZ1	0.705763	0.00022499
EMC10	-0.248172	1.37e-05			LY96	1.25563	0.000225466
SH3RF1	-0.464319	1.37e-05			MAP3K1	0.407957	0.000225466
C5AR1	1.39878	1.37e-05			ATP9B	-0.261621	0.000225466
NADK2	0.494486	1.37e-05			PHLDB1	-0.659392	0.000226728
AIF1	0.740926	1.37e-05			ANXA1	0.918756	0.000227372
CYFIP1	0.470556	1.37e-05			ITPR2	0.404519	0.00022758
ETV6	0.540421	1.38e-05			IQCN	-1.39364	0.000227984
TNFSF13B	0.927019	1.38e-05			PHF2	-0.276633	0.000229003
RBM46	0.99803	1.38e-05			MCUB	0.61845	0.000229169
PAQR4	-0.56747	1.4e-05			PLD6	-0.513267	0.000229376
RAMP3	-0.480878	1.4e-05			COL8A2	0.696325	0.000229571
RP2	0.431864	1.4e-05			OGFRL1	0.802685	0.000229883
TMEM201	-0.320549	1.41e-05			CHST8	-0.625881	0.00023303
CUX1	-0.19866	1.41e-05			LRRC56	-1.01242	0.000234251
FEZ1	-0.35116	1.42e-05			CUX2	-1.8003	0.00023451
NINJ2	-0.45931	1.42e-05			MRPS25	-0.345503	0.000235087
PACRG-AS3	-1.00318	1.43e-05			SPPL2B	-0.743968	0.000235186
TGFB2	0.888785	1.44e-05			FBXO2	0.46189	0.000235186
CTTNBP2	-0.290794	1.44e-05			IPO13	-0.35406	0.000235659
PDCD1LG2	0.828212	1.45e-05			TCEAL9	0.479496	0.000236478
METAP1D	-0.336362	1.46e-05			LYNX1	-0.412289	0.000236698
DMXL2	0.400718	1.47e-05			PTGR2	0.401472	0.000237173
TMEM151A	-0.669192	1.47e-05			POU3F3	-0.395123	0.000237173
BACH1	0.351753	1.48e-05			ACTG1P12	-1.43873	0.000237897
FAAH	-0.579072	1.48e-05			AC020658.7	-1.41289	0.000237897
FKBP10	0.368978	1.48e-05			AP000924.1	1.39344	0.000238252
CHST10	-0.264713	1.49e-05			AIMP1P1	-0.759391	0.00023917
HYDIN2	-0.44843	1.49e-05			LAMTOR2	0.468179	0.000239977
RUNX3	0.944116	1.49e-05			HDAC6	-0.335842	0.000240242
CROT	0.431101	1.49e-05			FGL2	0.78823	0.000240533
AL355974.1	2.07248	1.49e-05			AC093642.2	-1.01488	0.000240672
GFER	-0.209917	1.49e-05			PROM2	-0.837746	0.000240672
AL121827.2	0.911297	1.5e-05			OTOAP1	1.35281	0.000240755
PNRC1	0.409391	1.51e-05			ZNF324	-0.444162	0.000241575
GSTK1	0.216131	1.51e-05			CPEB1-AS1	-0.635364	0.000242343
FAM3A	-0.272423	1.52e-05			CANT1	-0.322202	0.000242343
EPHA1-AS1	0.827642	1.55e-05			SMAP2	0.510123	0.000243376
WDFY4	0.666424	1.55e-05			MGAT5B	-0.953103	0.000243551
SIGLEC10	1.03202	1.55e-05			SLAMF8	1.81879	0.000243551
HEG1	-0.297182	1.55e-05			EIF3E	0.617758	0.000243551
SDK2	-0.596438	1.56e-05			ARL11	0.79312	0.000243954
BRCA2	0.820367	1.59e-05			MYO15A	-1.19249	0.000245608
PLAUR	0.984896	1.6e-05			ARID3B	-0.451879	0.000245608
RPL27A	0.300983	1.6e-05			KLHL29	-0.839979	0.000245608
TLE3	0.381396	1.6e-05			UFC1	0.43174	0.000245608
ADGRL1	-0.436853	1.61e-05			AP003108.5	-1.72813	0.000245608
L3MBTL4-AS1	1.07137	1.62e-05			ZBTB33	0.60896	0.000245978
SIGLEC14	1.02529	1.63e-05			SYNGR1	-0.585922	0.000246612
AC009093.1	-0.780877	1.63e-05			ATP6V1F	0.454374	0.000246687
S1PR5	-0.606259	1.63e-05			NPLOC4	-0.275724	0.000247224
RPN2	0.259868	1.65e-05			KRCC1	0.429971	0.000247592
AC134312.5	-0.904294	1.65e-05			UBIAD1	-0.254639	0.000247592
AMIGO2	0.644045	1.65e-05			SEC16A	-0.272462	0.000247592
KCNJ10	-0.549131	1.66e-05			SLC2A10	0.458793	0.000247894
ERMN	-0.59062	1.66e-05			PLEKHG1	-0.531583	0.000247894
CAPRIN1	0.181666	1.67e-05			MAP3K11	-0.493854	0.000247894
SLC13A3	-0.47405	1.67e-05			APBB1	-0.42569	0.000247894
KCNE3	0.888899	1.67e-05			SLC4A4	0.687019	0.000247894
KIF13A	-0.220401	1.67e-05			HERC5	0.436767	0.000248051
NDUFV3	-0.226578	1.67e-05			NPIPB11	-0.846627	0.000249194
CCR1	0.99751	1.68e-05			MCFD2	0.352102	0.000249206
SYNC	0.561413	1.68e-05			AC116533.1	0.608609	0.000249669
ATP6V0E1	0.345482	1.68e-05			FLNB	-0.47795	0.000249897
CEBPG	0.445161	1.7e-05			PAIP2B	-0.66228	0.000249897
FCGR1A	1.10117	1.7e-05			COX19	-0.454852	0.000249921
STK4	0.263958	1.7e-05			RAP2C	0.40513	0.000250213
RNF135	0.416776	1.71e-05			AC127024.2	-1.42149	0.000250693
AC092667.1	-0.91444	1.71e-05			SPIRE1	0.314994	0.000251098
NME2	0.35529	1.71e-05			APLP1	-0.518624	0.000251379
BTF3	0.221492	1.71e-05			HYDIN2	-0.569945	0.000251379
DPF2	-0.183816	1.73e-05			PLPP2	-0.500672	0.000254672
SH3GLB2	-0.372816	1.73e-05			KCNQ2	-1.29183	0.000255926
PLEKHO2	0.360862	1.74e-05			CEBPG	0.473581	0.000255926
PCBP4	-0.465449	1.76e-05			HYDIN	-0.583468	0.000256109
ITPR2	0.251977	1.76e-05			BTN2A2	0.450658	0.000257931
ZBTB3	-0.274347	1.77e-05			TECPR2	-0.329007	0.000257931
SERBP1	0.217746	1.77e-05			GTF2F2	0.348313	0.000260003
DIS3L2	-0.277671	1.78e-05			RAB7A	0.331844	0.000260117
PLCL2	0.346836	1.8e-05			CYP27A1	0.371162	0.000260351
SMIM25	2.03435	1.81e-05			ABHD17A	-0.470894	0.000260471
ZNF267	0.425976	1.82e-05			TBXAS1	0.734127	0.000260486
ATP13A3	0.414327	1.83e-05			AL391832.4	-1.01204	0.000261704
SLX4	-0.351041	1.84e-05			KLHDC4	-0.519999	0.000261704
KCTD12	0.49419	1.84e-05			MFAP3L	0.464075	0.000261704
PPA2	0.316825	1.86e-05			ACTN4	-0.395697	0.000261704
ZNF418	-0.278846	1.87e-05			CDHR1	-0.690366	0.000262118
C1QA	0.913613	1.88e-05			FAM114A1	0.404038	0.000262118
HDAC11	-0.385403	1.88e-05			HID1	-0.74637	0.000262118
HEY1	0.437525	1.89e-05			FOXP4	-0.48847	0.000264638
TGFBI	1.00771	1.9e-05			AC122688.3	-0.864531	0.000265261
CITED2	0.556275	1.9e-05			AHCYL1	0.610871	0.000265332
TRIM59	-0.60786	1.92e-05			ABCB7	0.3263	0.000266403
DHRS7	0.251326	1.93e-05			ZBTB39	-0.321572	0.000266412
C1orf162	0.90224	1.93e-05			AC007952.5	-1.71259	0.000267387
COPRS	0.28643	1.93e-05			RFPL1S	-0.705222	0.000267832
ANLN	-0.534492	1.93e-05			PRPF40B	-0.417665	0.000267832
CTNND2	0.418567	1.93e-05			PEX11A	0.453853	0.000268652
C2	0.74854	1.96e-05			SFSWAP	-0.395062	0.000268652
VENTX	0.930217	1.96e-05			SLC39A2	1.46888	0.000269673
RPS4Y1	0.396186	1.96e-05			LYSMD2	0.433618	0.000275526
CHL1	0.383603	1.98e-05			AC079336.7	-1.2416	0.000275526
ITM2C	0.4039	1.98e-05			FGFR1	-0.270844	0.000275526
RPS3	0.318892	1.99e-05			AL049839.2	1.44255	0.000275565
HSPB8	0.497495	2.01e-05			HIP1R	-0.609201	0.000275924
AC142381.3	-0.767798	2.02e-05			C9orf64	0.352929	0.000276463
FRYL	-0.348803	2.03e-05			TLR8	1.26108	0.000276764
PANX1	0.375972	2.03e-05			CASKIN1	-0.88401	0.000277099
ENOX1	-0.4066	2.05e-05			RBM19	-0.421484	0.000277099
ZNF208	-0.569671	2.05e-05			PKD1	-0.719871	0.000277823
EPB41	0.356151	2.06e-05			HS3ST2	1.35047	0.000278703
MDGA1	-0.617066	2.06e-05			NEURL1	-1.26683	0.000279642
PDZD7	-0.582463	2.06e-05			DPEP3	1.44633	0.000279642
DLEU7	0.706818	2.06e-05			ARHGEF37	-0.517061	0.000279642
CD300A	0.943488	2.07e-05			MBNL1	0.336791	0.000279642
LTB4R	0.658697	2.08e-05			AC099521.2	-1.56094	0.000280404
MYOM3	1.3777	2.08e-05			AR	0.500466	0.000281354
ELOVL1	-0.529598	2.09e-05			GDPD2	0.617349	0.0002819
KIFC3	-0.344839	2.09e-05			NCKAP5L	-0.545333	0.0002819
CAST	0.274873	2.09e-05			STARD9	-0.602882	0.0002819
DRAM1	0.572903	2.1e-05			GHR	0.522503	0.000282024
AFMID	-0.364235	2.1e-05			ZNF418	-0.383063	0.000282044
DNAJC11	-0.238672	2.1e-05			RANGAP1	-0.380694	0.000282414
VTI1A	-0.156689	2.11e-05			MAP4K4	-0.312276	0.000284349
AQP9	2.82173	2.13e-05			BEGAIN	-0.77512	0.000285111
TBC1D17	-0.271908	2.13e-05			CDK5R1	-0.725543	0.000285485
CD180	1.28298	2.13e-05			C1QBP	0.412162	0.000285485
FAM111A	0.372637	2.19e-05			DPH6-DT	0.888521	0.0002867
SOD2	0.990771	2.19e-05			ADH5	0.475233	0.000287158
BRF1	-0.349539	2.19e-05			ADGRA3	0.498005	0.000287158
ERBIN	0.352832	2.19e-05			FGD5P1	-0.875621	0.00028904
AP1S2	0.496276	2.22e-05			PTPRZ1	0.705785	0.000289519
LCP1	0.668036	2.22e-05			AC012313.8	-0.704675	0.000289544
ANXA5	0.320551	2.22e-05			BMPR1B	0.648435	0.0002896
WAPL	0.186846	2.22e-05			THBS2	0.493193	0.000290284
RAB11B	-0.273345	2.22e-05			AP006284.1	-1.73232	0.000291203
VAT1	0.302914	2.24e-05			GABRG1	0.851351	0.000291203
GLTP	-0.480983	2.26e-05			CARNS1	-0.893414	0.000291203
PRDX6	0.380192	2.26e-05			CSNK1G2	-0.461398	0.000291936
HMOX1	0.650255	2.26e-05			C1orf54	0.614686	0.000292781
TSPAN6	0.468167	2.26e-05			RDH13	-0.579233	0.000292781
GNPDA1	0.348229	2.28e-05			SERPINB1	0.60203	0.000292781
OXA1L	0.305584	2.29e-05			SLC6A1	-0.460311	0.000292781
SLAIN1	-0.412932	2.29e-05			PLEKHG5	-1.09275	0.000293226
RAB11FIP1	0.60686	2.3e-05			COL16A1	-0.830536	0.000293258
ZNF667	-0.275626	2.3e-05			RALGPS2	0.593232	0.000295428
MKX	0.509936	2.31e-05			SMARCA1	0.50683	0.000295688
RPS15A	0.405666	2.31e-05			EP400P1	-0.508403	0.000296333
AL583722.1	-0.695374	2.31e-05			GBA2	-0.394957	0.000297469
RIT1	0.357816	2.33e-05			DPH5	0.38281	0.000298059
HIF1A	0.687318	2.36e-05			CASP8	0.559766	0.000300099
MBOAT1	-0.429994	2.38e-05			NCOR2	-0.572226	0.000300223
WDR59	-0.193181	2.39e-05			AC007920.2	0.966518	0.000300282
MMACHC	-0.34656	2.39e-05			ARPC3	0.48968	0.000300518
MTSS1	-0.300466	2.41e-05			SLC8A2	-1.11068	0.000301533
RPL8	0.309615	2.43e-05			DBI	0.624888	0.000301533
SLC35F6	0.301318	2.44e-05			PLCD1	0.586285	0.000301595
OTOS	1.22007	2.44e-05			CKMT2	-0.605583	0.000303632
SHANK3	-0.554104	2.45e-05			TFEB	-0.454042	0.000304555
PPP1R12BP1	-1.01645	2.46e-05			HIRAP1	1.11438	0.000304576
DMRTA1	0.674629	2.49e-05			TOX3	-0.48513	0.0003057
PSD4	0.411545	2.5e-05			SCAMP4	-0.410127	0.0003057
AC004925.1	-0.640033	2.52e-05			CCDC180	-0.652359	0.000308534
QSOX1	-0.409842	2.53e-05			RGS18	0.928047	0.000309203
TMEM63A	-0.481028	2.53e-05			MUC20	-1.02868	0.000309915
SLC25A44	-0.240706	2.55e-05			FAM222B	-0.276956	0.000310973
LINC00623	0.578673	2.55e-05			AK4	0.569216	0.00031128
DERA	0.297391	2.55e-05			YLPM1	-0.235524	0.000312577
AL589740.1	-0.562112	2.56e-05			TNRC18	-0.539862	0.000313467
LINC01896	-0.426683	2.56e-05			MOV10L1	-0.681115	0.000314007
B3GNT5	0.550468	2.58e-05			LRRC25	1.0343	0.000314069
SCYL2	0.280568	2.58e-05			IQCH-AS1	0.444878	0.000315896
FAN1	-0.199818	2.58e-05			PRPF40A	0.367298	0.00031595
PSTPIP2	0.817316	2.58e-05			FNBP1	-0.274446	0.000317293
STOML1	-0.343289	2.6e-05			BCL2	0.361199	0.000318709
CCDC85A	0.367624	2.6e-05			AC240565.2	-1.19491	0.000319697
ST8SIA1	0.481604	2.61e-05			USP54	-0.354001	0.000321845
TRAK2	-0.468576	2.61e-05			CABLES1	-0.917051	0.00032204
C16orf87	0.385309	2.61e-05			OPN3	0.591347	0.000322204
FOLH1	-0.637379	2.61e-05			SLC25A25-AS1	-0.811261	0.000323466
MLPH	1.41657	2.61e-05			ATG5	0.40068	0.000324205
CEP104	-0.22315	2.61e-05			SLC13A5	-1.63467	0.000324809
SERINC2	0.930079	2.61e-05			DHRS11	-0.678226	0.000324809
AC012511.1	-0.817312	2.61e-05			DOP1B	0.351754	0.0003252
TNNI2	1.28443	2.61e-05			TLK2P1	-0.823197	0.000327499
GIPC1	-0.342134	2.62e-05			AC090114.2	-0.510314	0.000328847
CCR5	0.939366	2.62e-05			ETFDH	0.311346	0.000329058
RECQL	0.336552	2.62e-05			CNN3	0.743106	0.000330161
ATG16L1	-0.18626	2.65e-05			ATP6V1FNB	-0.748649	0.000330414
CHADL	-0.679118	2.65e-05			PRKCZ	-0.448234	0.000330414
CYBB	0.83056	2.66e-05			EMBP1	-0.637619	0.000331172
PTDSS2	-0.233441	2.75e-05			CACNA1H	-1.74185	0.000334424
NIPA1	-0.438397	2.75e-05			FAR2	0.628602	0.000334554
ATXN1L	-0.178502	2.75e-05			GRM2	-1.33536	0.000336594
KIZ	-0.244358	2.77e-05			MAG	-0.570248	0.000336594
MAP2K7	-0.233756	2.77e-05			NUDT19P5	1.19829	0.000337085
CD14	1.05906	2.83e-05			LINC01630	-0.653488	0.000338273
AC007529.1	1.56505	2.83e-05			GK	0.923693	0.000339991
DCAF6	0.243398	2.83e-05			WIZ	-0.432156	0.000340332
MOB3B	-0.401468	2.84e-05			AP000757.1	1.44653	0.000340918
AC012313.8	-0.484712	2.85e-05			NUP43	0.272724	0.000341563
TNFRSF12A	0.855197	2.85e-05			AL356215.1	0.925572	0.000342047
CDC26	0.359735	2.89e-05			ADIRF	0.715034	0.00034302
PI4K2A	0.280262	2.9e-05			PLEKHA8P1	0.620321	0.000343227
LPL	0.948887	2.91e-05			AC073349.1	1.11155	0.000343672
MCM7	-0.331323	2.92e-05			NIPAL4	-0.683396	0.000343742
ZEB2	-0.341563	2.92e-05			GPR37	-0.449378	0.000343742
RTKN	-0.37623	2.94e-05			CAPRIN1	0.348003	0.000343742
ADAMTS13	-0.410424	2.94e-05			CYP11A1	0.583088	0.00034463
RPS19	0.354458	2.94e-05			HNF4G	0.798063	0.000344935
ZMAT3	0.371089	2.96e-05			MOSPD1	0.531715	0.000344935
MAP4	-0.347341	2.98e-05			SRRM3	-1.65815	0.000344935
HLA-A	0.522648	2.98e-05			C5AR1	1.27494	0.000345232
CASP7	0.632589	3e-05			SUGP2	-0.33399	0.000345702
SBF1	-0.383547	3.01e-05			DNAH1	-0.680189	0.000346612
IKZF4	-0.288264	3.02e-05			SMPD3	-0.985374	0.000346842
FRMD4A	0.363066	3.02e-05			ZNF251	-0.31574	0.000346842
EIF3L	0.262215	3.02e-05			PPP2CB	0.433808	0.000347073
FNBP1	-0.235101	3.05e-05			BOK	-0.526674	0.000347073
AL161785.1	0.902557	3.05e-05			TPP1	0.343604	0.000347504
UGP2	0.327427	3.09e-05			HIC2	-0.620676	0.000349593
CLNS1A	0.236157	3.1e-05			RPS6KL1	-0.635738	0.000350689
SRPX	0.475004	3.11e-05			PARD6B	0.444556	0.000350724
MARCKSL1	-0.573075	3.11e-05			SMIM20	0.500665	0.000350724
MT-ND5	-0.463422	3.12e-05			C6orf62	0.431308	0.000351155
ZNF28	0.368363	3.15e-05			DERA	0.452192	0.000352098
PCED1B	0.56595	3.17e-05			NPTXR	-0.493202	0.000352726
UBAP1L	-0.381798	3.17e-05			BLOC1S5	0.377648	0.000353582
DNAH14	-0.467654	3.17e-05			AC017116.2	-0.807155	0.000356783
RASL11A	-0.49845	3.17e-05			CHFR	-0.460448	0.000356783
JPH2	1.32797	3.2e-05			DDIT4L	0.809093	0.000357211
AC104109.2	-0.754061	3.23e-05			KANK4	-0.65361	0.000357211
MOB1B	0.464129	3.23e-05			ATXN2	-0.227527	0.000357211
RPL14	0.226291	3.23e-05			NEXN	0.640899	0.000357554
INSYN1	-0.515251	3.24e-05			STRC	-0.922456	0.000357974
AP002833.3	-0.665221	3.25e-05			HCG18	-0.331161	0.000357974
NPAP1	-0.923566	3.25e-05			SND1	0.288089	0.000357974
HOPX	0.477646	3.28e-05			PCGF2	-0.507987	0.000359179
TMEM248	0.184458	3.29e-05			DLG2	-0.503241	0.000359245
CYTH1	-0.283401	3.29e-05			MYH7B	-0.759527	0.000359323
VXN	-0.386618	3.31e-05			CHST6	0.474394	0.000359481
LANCL2	-0.395076	3.32e-05			AC104129.1	-1.4556	0.000360393
PRKCD	0.538881	3.34e-05			SHANK1	-1.53872	0.000361264
LPP	0.449926	3.34e-05			AC005034.6	0.925941	0.000361571
SOX2-OT	-0.599434	3.34e-05			CYTH2	-0.425058	0.00036186
PBDC1	0.274184	3.35e-05			GNAI3	0.412492	0.000362502
LRR1	0.474532	3.35e-05			ZNF343	-0.297063	0.000364438
RFTN1	0.756321	3.37e-05			SRGAP2B	0.361628	0.000367254
SLC40A1	0.560275	3.38e-05			ADAM19	-0.645502	0.000367358
PXK	-0.40442	3.39e-05			KCNT1	-1.87586	0.000367902
SLC13A5	-1.25942	3.41e-05			PRDM11	-0.435299	0.000368026
ASPRV1	-0.318639	3.41e-05			SLMAP	0.236351	0.000370733
IL10RB	0.41855	3.41e-05			AC020661.1	-0.92329	0.00037082
STOM	0.514864	3.41e-05			GBP3	0.886504	0.000371085
SPTLC2	-0.341391	3.42e-05			FZR1	-0.427253	0.00037109
DFFA	-0.202894	3.44e-05			HEATR5A	0.397582	0.000371097
KDM7A-DT	-0.401341	3.44e-05			PIP5K1C	-0.551803	0.000371688
TTLL7	-0.384706	3.49e-05			PIEZO2	-0.494941	0.00037231
PLEKHG4	-0.479138	3.51e-05			CERCAM	-1.04829	0.00037231
CACNA1B	-0.791138	3.55e-05			AC139426.1	-1.37674	0.000373021
RAC2	0.820323	3.55e-05			NCKAP1L	0.677818	0.000373037
GNPTAB	0.235102	3.57e-05			C8orf34	0.766568	0.0003736
HERC2P9	-0.492937	3.57e-05			AC138932.1	-0.870307	0.000373782
CLCN6	-0.252803	3.61e-05			ZDHHC8P1	-0.75585	0.000374872
MCUB	0.418893	3.65e-05			CETN3	0.413832	0.000374872
APOBEC3G	0.501339	3.66e-05			ZFP41	-0.632723	0.000374872
DYNC1H1	-0.195185	3.73e-05			CMTM6	0.54578	0.000374872
RPL18A	0.353336	3.74e-05			PRKD3	0.499587	0.00037616
IGF1R	-0.25636	3.77e-05			CMIP	-0.365288	0.000376255
SERP1	0.359602	3.77e-05			DNAJC5	-0.335785	0.000376699
DCAF12	0.310373	3.77e-05			AC135048.4	-1.31124	0.000379637
AZIN2	-0.60432	3.78e-05			XKR6	-0.648946	0.000379811
AC129507.1	-0.614575	3.78e-05			ITGB2	0.920524	0.000379897
C21orf62	0.796776	3.78e-05			DUSP8P5	-0.77541	0.000379997
LAMTOR2	0.256696	3.8e-05			FUCA2	0.445817	0.000380227
AC006946.2	-0.396852	3.8e-05			LINC01515	0.66714	0.000380502
TIFA	0.695144	3.8e-05			AC022893.3	1.24803	0.000381416
TRIM14	0.458348	3.84e-05			B3GALT5-AS1	0.562857	0.000381438
PPP1R14A	-0.612983	3.84e-05			SHLD2	0.345265	0.000384432
PPP1R18	0.558085	3.86e-05			CLNS1A	0.405345	0.00038526
UGT8	-0.589997	3.86e-05			NRP2	0.669877	0.000387989
ZNF135	-0.362261	3.86e-05			RAB34	0.434973	0.000388204
SCPEP1	0.33381	3.86e-05			STRADA	-0.251351	0.000391222
ZNF888	0.537824	3.87e-05			LINC00997	-0.427967	0.000392207
AC008622.2	1.24903	3.9e-05			SNORA59B	0.978599	0.000393375
TAGLN2	0.654687	3.9e-05			AZI2	0.433001	0.000395625
C9orf3	-0.254377	3.9e-05			GPX8	0.967443	0.000397039
CIAO2A	0.38059	3.9e-05			SORD	0.424251	0.000397039
SSPN	0.542136	3.9e-05			SDHD	0.452959	0.000399721
CLEC2B	0.792045	3.95e-05			TSC2	-0.532863	0.000400153
OPN3	0.522231	3.96e-05			LYRM1	0.430845	0.000400767
GALNT10	0.394135	3.99e-05			STX6	0.303895	0.000400767
ELMO1	-0.246486	4e-05			RSRC2	0.245696	0.000400767
EFCAB13	0.652867	4.01e-05			AFG3L1P	-0.638282	0.000403406
LRP5	-0.469806	4.02e-05			AC009041.2	-0.759663	0.000403881
OSBPL1A	-0.249414	4.03e-05			TRAK2	-0.560145	0.000403881
ZNF700	0.270409	4.04e-05			AL137026.1	0.899253	0.000404012
EIF2AK4	0.193264	4.05e-05			AP005212.4	-1.28569	0.000406324
RPS17	0.331213	4.08e-05			FAHD2B	0.379966	0.000407057
STEAP3	0.630238	4.1e-05			ACSS2	-0.32477	0.000407057
PLA2G2C	1.14861	4.1e-05			CCND2	0.493047	0.000407057
COL8A2	0.679574	4.11e-05			LINC01140	0.581012	0.000412054
DLG1	-0.303309	4.13e-05			PRKAR2B	0.47361	0.000412054
AC018647.2	-0.381192	4.14e-05			CLASRP	-0.686577	0.000412054
MAP6D1	-0.592699	4.15e-05			GTF3A	0.389893	0.000412054
ADH5	0.297146	4.16e-05			ELOCP23	1.16815	0.000412097
ARHGAP9	0.713407	4.16e-05			GRID2IP	-0.828164	0.000412142
SEC24D	0.56069	4.16e-05			AC092068.3	-1.30087	0.000412142
COL9A2	-0.473898	4.25e-05			KATNB1	-0.451492	0.000412142
ANTXR2	0.507062	4.27e-05			CHUK	0.408452	0.000412142
ZFP36L2	0.529143	4.29e-05			C21orf62	0.83203	0.000412376
ANAPC5	-0.247604	4.32e-05			PIAS1	0.362457	0.000412851
CAMSAP1	-0.199966	4.32e-05			UTP18	0.315153	0.000416254
COL4A5	-0.401826	4.38e-05			BMP8A	-0.792096	0.000416254
RALY-AS1	-0.432957	4.42e-05			TCEA3	0.572766	0.000416791
AC011504.1	-0.468715	4.43e-05			MIR4500HG	0.845305	0.000416816
JOSD2	-0.308393	4.44e-05			TMEM184C	0.363629	0.000416816
DCP2	0.344098	4.47e-05			LINC01088	0.500399	0.000418948
AK5	-0.532848	4.49e-05			UNC5B	-0.332194	0.000419012
DAPK2	-0.398695	4.49e-05			AL355974.3	1.7161	0.000419116
LMAN1	0.356865	4.51e-05			NMRK1	0.544862	0.000419989
ZNF775	-0.372738	4.53e-05			HIPK2	-0.360439	0.000421961
RPL7	0.29355	4.53e-05			DLGAP3	-1.46223	0.000424011
AC007608.4	-0.524187	4.53e-05			AC008556.1	0.628839	0.000424524
DENND5A	-0.195175	4.56e-05			CD53	0.82917	0.000425471
TCHP	-0.260473	4.56e-05			BX324167.2	-1.25671	0.000425718
PRXL2C	0.387214	4.59e-05			CDC42EP4	0.42964	0.000425719
AATK	-0.593335	4.64e-05			AC118344.2	-0.86638	0.000426198
RPL39	0.465029	4.64e-05			ARFGAP1	-0.552759	0.000426198
CNN3	0.637094	4.65e-05			JAG2	-1.18992	0.000427922
FGFBP3	-0.576184	4.65e-05			RECQL	0.447136	0.000428581
AL137024.1	1.15428	4.65e-05			LINC01978	-0.763775	0.000428933
NRCAM	0.38438	4.66e-05			PLXNB3	-0.636968	0.000428938
EXOC3-AS1	-0.512456	4.69e-05			NINL	-0.584431	0.000430215
ZEB1	0.279595	4.69e-05			MPRIP	-0.318205	0.000430892
AC147651.4	1.10702	4.71e-05			PGGT1B	0.499935	0.000433036
HDHD3	0.323452	4.71e-05			AC233701.1	-1.92844	0.00043386
AL391422.4	0.535718	4.71e-05			LRRFIP1	0.383043	0.000435157
ICAM1	0.745503	4.71e-05			AC107075.1	1.56409	0.000435554
FLT3	-0.624935	4.72e-05			UBE4B	-0.223835	0.000435554
SDC2	0.456452	4.72e-05			EP400	-0.328938	0.000435554
VNN1	1.32723	4.72e-05			ZNF71	-0.317208	0.000438052
CPNE3	0.324487	4.72e-05			SOX6	0.508702	0.0004394
EXOC6B	-0.179708	4.72e-05			PHF12	-0.29453	0.0004394
TMEM71	0.828684	4.76e-05			KIAA1191	0.279021	0.0004394
HSDL2	0.398091	4.76e-05			CSNK2A2	0.264394	0.000439679
RNF166	0.391393	4.77e-05			PCSK6	-0.485954	0.000439991
TWF2	0.296768	4.86e-05			RFTN1	0.735411	0.000440168
PDCD4	0.280819	4.87e-05			CD22	-0.742814	0.000440168
RNF6	0.263553	4.88e-05			SPARCL1	0.493713	0.000440599
TPCN2	0.399507	4.88e-05			MYO19	-0.525328	0.000443115
AC104581.3	1.36819	4.94e-05			APBB2	-0.363225	0.000443461
GMIP	0.528221	4.95e-05			NRG2	-0.538334	0.000446332
THEM6	-0.310122	4.99e-05			CTTN	-0.305008	0.000446332
NFATC2	0.443422	5e-05			RAB31	0.565854	0.000446332
EMILIN1	0.653668	5.01e-05			MAPK8IP2	-0.657002	0.000447244
ZNF114	0.729106	5.01e-05			AGRN	-0.58064	0.00044767
BAX	0.350714	5.06e-05			AC092384.3	-1.44905	0.000447835
CYP51A1	-0.583375	5.06e-05			RNF6	0.365337	0.000449644
OGFRL1	0.585001	5.06e-05			LDLRAD3	-0.330583	0.000451835
SLCO1C1	0.641635	5.1e-05			DPY19L3	0.470253	0.000451835
DNASE1L1	0.349374	5.12e-05			AFDN	-0.307745	0.000451835
PPP2R5C	0.187666	5.16e-05			ANK3	-0.431471	0.000451835
ABRAXAS2	0.256477	5.16e-05			AC011374.2	0.985128	0.000453923
BID	0.340705	5.21e-05			ELF1	0.368208	0.000454877
AC009135.2	-0.973946	5.21e-05			EME2	-0.901361	0.000455402
PARVB	-0.312729	5.21e-05			MMP15	-0.577256	0.00045559
SLC12A9	-0.278723	5.24e-05			REC8	-0.542707	0.000457694
DTNA	0.404855	5.24e-05			MRPL3	0.385414	0.000457694
MVK	-0.619919	5.25e-05			SNX2	0.36282	0.000457694
MCFD2	0.237705	5.28e-05			AK3	0.469953	0.000457694
MAP3K11	-0.314552	5.3e-05			CNBP	0.414032	0.000457694
LINC00294	-0.220031	5.31e-05			PCBP2	0.279391	0.000457694
AC068700.1	0.661027	5.33e-05			AP004608.1	-0.956949	0.000458626
KLHL4	-0.517881	5.33e-05			GYG1	0.584908	0.000463594
LINGO1	-0.560329	5.34e-05			SYN3	-0.883336	0.000463915
AC104825.1	-0.404595	5.35e-05			TRIM58	-0.78394	0.000463972
PIAS1	0.290985	5.35e-05			PDE10A	-0.832882	0.000465126
LST1	0.615097	5.35e-05			AGT	0.57289	0.00046641
VPS37C	-0.219871	5.36e-05			RNF217	0.391975	0.000467062
LDB3	-0.784736	5.38e-05			PLEKHM1P1	-0.689446	0.000468378
PIP4K2A	-0.388089	5.38e-05			KCNJ2	-0.492429	0.000469009
C16orf70	-0.283441	5.39e-05			GPC4	0.369728	0.000470856
PRKCZ	-0.437152	5.39e-05			TRDN	0.96735	0.000471156
ARHGAP26	0.26273	5.4e-05			CDK16	-0.318802	0.000471156
ABHD2	0.333663	5.4e-05			PKD1P6	-0.806888	0.000473207
CMTM7	0.569047	5.42e-05			RNF207	-0.834245	0.000475577
CHD7	-0.23558	5.42e-05			CYBB	0.880362	0.000476334
UGDH-AS1	-0.370565	5.42e-05			GPR65	1.00559	0.000476502
HSPA12B	-0.701657	5.45e-05			LRAT	0.77925	0.000476502
TTLL7-IT1	-0.464668	5.45e-05			KIRREL3	-0.799102	0.000476502
FDFT1	-0.458272	5.49e-05			MATN2	0.595966	0.000476502
RAB42	1.74073	5.49e-05			AC006330.1	-0.843159	0.000476755
URM1	-0.214327	5.49e-05			RCN2	0.341641	0.000476784
TRIM34	0.437147	5.51e-05			ASXL1	-0.265385	0.000476784
AL391832.4	-0.833744	5.53e-05			LINC01006	-0.316586	0.000477395
CMBL	0.343481	5.6e-05			AP003559.1	-2.20141	0.000478
JAZF1	0.379323	5.6e-05			CDC26	0.429582	0.000480032
PPP1R3F	-0.340066	5.6e-05			GRIPAP1	-0.378556	0.000480032
CNBP	0.28803	5.64e-05			PRR12	-0.539481	0.000480205
ITGAM	0.541884	5.68e-05			KNCN	-1.87937	0.000480738
SH3BP1	0.535355	5.73e-05			APOBR	0.837211	0.000480738
POMGNT1	-0.270793	5.76e-05			LONP2	0.215443	0.000480738
GALNT3	0.641971	5.76e-05			PTPRJ	0.424077	0.00048092
RIMBP2	-0.439336	5.79e-05			CRISPLD1	0.8888	0.000481172
PLA2G16	-0.238223	5.81e-05			ADA2	0.412258	0.000481172
FCGR2C	1.10724	5.88e-05			KIF5C	-0.342266	0.000481172
STK17A	0.37103	5.92e-05			SLFNL1-AS1	-0.94829	0.000481446
CADM4	-0.304916	5.92e-05			CCNG2	0.458069	0.000483146
STX18-AS1	-0.292944	5.92e-05			SPIRE2	-0.708117	0.000484047
TMEM235	-0.656346	5.93e-05			TBC1D17	-0.325625	0.000484047
LGALS3BP	-0.320259	5.95e-05			PTPRH	-0.623889	0.000485014
NRG2	-0.341653	5.95e-05			PDXP	-0.463138	0.0004851
RPL10A	0.288062	5.95e-05			GON4L	-0.244296	0.000485437
MELTF	0.606181	5.96e-05			AP3B2	-0.715016	0.000485508
HMBS	-0.259806	5.97e-05			HOXD1	-0.671137	0.000485736
TIAF1	-0.393724	5.97e-05			PPP1R3F	-0.420055	0.000486397
SFN	1.73997	6.02e-05			DDX39B	-0.269402	0.000486672
AC008945.2	-0.837428	6.03e-05			SYNGAP1	-0.561378	0.0004869
NCBP3	-0.176609	6.04e-05			AC092171.5	-0.986053	0.000487489
TBC1D9	0.399604	6.04e-05			RADIL	-0.591688	0.00048877
ATG16L2	0.605836	6.06e-05			SASH1	-0.28831	0.000490068
SNHG12	0.755143	6.06e-05			AC026469.1	-1.33266	0.000490863
MILR1	0.708373	6.09e-05			AL662907.1	-0.936109	0.000491067
SNAI3	0.686825	6.12e-05			C2orf88	0.572548	0.000491366
MIR155HG	1.03712	6.15e-05			ADCY2	0.458847	0.000491489
REEP6	-0.444677	6.17e-05			PPT1	0.503532	0.000493626
AL133325.3	-0.575868	6.22e-05			HMBOX1	0.289543	0.000497101
SNRPD3	-0.223206	6.25e-05			MAML2	0.272692	0.000497423
IL10	0.865168	6.25e-05			GNPTAB	0.357624	0.000499564
SLC39A8	0.479351	6.27e-05			ADGRF5	-0.994371	0.000499695
SNX20	0.776744	6.39e-05			MTCL1	-0.624775	0.000501947
LINC02609	-0.343142	6.39e-05			RLBP1	0.983985	0.000502181
AC016026.1	-0.393845	6.4e-05			TMEM145	-0.641439	0.000502181
SLC4A2	-0.299706	6.4e-05			PYCARD	0.892995	0.000502181
WBP1	-0.229481	6.4e-05			AC008403.1	-0.667172	0.000502181
ASCL2	1.12021	6.43e-05			KCNE4	1.06329	0.000505703
RNPEP	0.313354	6.43e-05			GALNT3	0.767282	0.00050645
DIAPH1	0.309438	6.44e-05			LINC00940	-1.01103	0.000507282
NDST1	-0.358333	6.44e-05			EIF4G3	-0.197479	0.000507632
MT-ATP6	-0.487846	6.47e-05			CNTN1	0.688705	0.000508234
P2RX4	0.431426	6.49e-05			DOLPP1	-0.281668	0.000508432
WHRN	-0.462413	6.49e-05			C1QC	1.1315	0.000508432
TMED8	0.2561	6.5e-05			AC110079.1	-0.675503	0.000511114
GTF3C5	-0.177883	6.5e-05			LARP7	0.39171	0.000513875
AC027644.3	-0.35688	6.5e-05			AC011676.5	-1.0805	0.000515234
LINC01411	-0.6622	6.5e-05			SLC6A9	-0.432951	0.000519315
ABCB8	-0.31186	6.5e-05			IGF1R	-0.322475	0.000520379
SLC19A2	0.659392	6.52e-05			AC040160.1	-0.901662	0.000521064
CLSTN1	-0.235482	6.57e-05			ABHD14B	0.38844	0.000521875
CAPN1	0.235817	6.57e-05			AC024610.2	-1.73618	0.000523486
PEA15	-0.336261	6.58e-05			RTN2	-0.764811	0.000523486
CECR2	-0.299022	6.59e-05			PELP1	-0.313313	0.000523486
PTGFRN	0.31484	6.6e-05			MINDY1	-0.313745	0.000523486
PIFO	0.567173	6.68e-05			WFS1	0.386831	0.000523486
SLCO2B1	0.559396	6.68e-05			MAP7D1	-0.36584	0.000526327
HRAS	-0.255349	6.69e-05			PSKH1	-0.406513	0.000526736
MT-ND4	-0.471017	6.76e-05			PAQR4	-0.481636	0.000537971
IL2RG	0.720088	6.76e-05			YBX1	0.40594	0.000539553
GLA	0.441516	6.76e-05			ITPRIPL2	0.439575	0.000542478
LARP7	0.224185	6.76e-05			LINC01354	0.872546	0.000543189
TRAPPC10	-0.204082	6.76e-05			ATP1A2	0.349163	0.000543189
HERC5	0.349147	6.78e-05			GIGYF1	-0.540261	0.000545131
MGAT1	0.445872	6.85e-05			SSR3	0.519753	0.000547947
HS3ST5	-0.675218	6.86e-05			CLEC12A	1.59062	0.00054939
NEXN	0.537611	6.86e-05			GAL3ST1	-0.521237	0.00054939
SEL1L3	0.62016	6.9e-05			ZNF217	0.410498	0.00054939
SLITRK2	-0.290997	6.98e-05			SETD1B	-0.469023	0.00054939
ATG9A	-0.244238	7e-05			PLBD1-AS1	0.934083	0.000549906
BRSK2	-0.462993	7.02e-05			C2CD2L	-0.376035	0.000549906
PXMP4	-0.291501	7.02e-05			ZNF862	-0.372948	0.000549906
HFE	0.428066	7.02e-05			HERC2P9	-0.831703	0.000549906
ADAMDEC1	1.64674	7.08e-05			PTPRK	-0.331916	0.000549906
NFAM1	0.669743	7.12e-05			TRAM1	0.480477	0.000550087
TMSB10	0.509763	7.14e-05			KCNMA1	0.44094	0.000550087
SQLE	-0.841157	7.15e-05			RERE	-0.296033	0.000550087
ADAMTSL2	-0.534554	7.19e-05			DPP6	-0.440865	0.000550795
ANKRD22	1.65962	7.2e-05			SYS1	0.288242	0.000554567
TBC1D2B	0.34509	7.23e-05			NCBP2	0.386574	0.000554617
EEF1A1	0.293374	7.28e-05			LRRC3	-0.785371	0.000557083
KCNK1	-0.548196	7.32e-05			CCDC138	-0.421479	0.000557083
HMGN4	0.243095	7.33e-05			ARHGAP23P1	-1.26318	0.000561392
PTPDC1	-0.382773	7.34e-05			PKD1L1	-0.596086	0.00056143
RSL24D1	0.395512	7.34e-05			PGBD5	-0.309707	0.00056143
BATF	1.17074	7.41e-05			POLR2J3	-0.820894	0.000562015
TCFL5	-0.374758	7.43e-05			GRID1	-0.348129	0.000562271
LINC00278	0.737287	7.45e-05			ATXN7L2	-0.721834	0.000562386
IKBIP	0.616723	7.52e-05			TANK	0.400025	0.000564058
MMP14	0.690643	7.54e-05			UBR5-AS1	0.536934	0.000566098
AC005821.1	-0.862109	7.56e-05			JMJD7-PLA2G4B	-0.791986	0.000566215
AL139384.2	-0.653349	7.58e-05			CMTM4	0.343447	0.000566215
WLS	0.374735	7.59e-05			AC003665.1	-0.618049	0.000567919
ERG28	-0.367869	7.6e-05			LINC02175	-0.659882	0.000568577
TECR	-0.201802	7.67e-05			STOM	0.554942	0.000568577
CNOT1	0.166143	7.7e-05			AL121832.3	-1.01693	0.000568662
HLA-B	0.628358	7.71e-05			TCTN1	0.30978	0.000568662
STAT2	-0.302786	7.71e-05			MCF2L	-0.69502	0.000568668
MARCKS	0.37093	7.74e-05			AJ011931.1	-1.27266	0.000572385
GAA	0.356923	7.77e-05			GAPT	0.903838	0.0005743
PLA2G6	-0.341897	7.77e-05			MSTO2P	-0.83188	0.000574743
NLRP3	0.480152	7.78e-05			SMIM30	0.609947	0.000574743
LZTS2	-0.342685	7.81e-05			CTPS1	-0.321103	0.000574743
OAZ1	0.239354	7.81e-05			EIF4EBP2	0.359539	0.000574743
ADCY6	-0.260206	7.81e-05			ERLIN2	0.351175	0.000576634
PSMG2	0.253362	7.81e-05			AC016831.7	-0.537684	0.000577043
AC010186.2	0.434202	7.81e-05			AC012676.5	-1.04506	0.00057835
RCOR1	0.244497	7.83e-05			LENG8	-0.786092	0.00057835
TLNRD1	-0.308478	7.85e-05			PDE4C	-1.61957	0.000580439
LINC02541	1.21842	7.85e-05			MYLIP	0.382987	0.000580439
SYNPO2	0.439557	7.87e-05			GPR162	-0.638898	0.000581931
PTPN3	0.853814	7.89e-05			STAT5A	0.45569	0.000582206
CKMT2-AS1	-0.439597	7.9e-05			LIPE	-0.526991	0.000582206
GAB1	-0.315008	7.95e-05			SNAI2	0.768878	0.000582216
FAM98C	-0.250479	7.96e-05			SF3B6	0.490591	0.000582525
SOGA1	-0.262834	7.96e-05			EDC3	-0.231775	0.000583183
OSER1	0.298028	7.98e-05			C16orf70	-0.285012	0.000583327
ATP2B1	0.311735	7.98e-05			CRHR2	-1.52158	0.000583966
RPS16	0.308267	7.98e-05			TMEM86A	0.436968	0.000584632
IGFLR1	0.491355	8e-05			TGFB2	0.878523	0.000584632
PSKH1	-0.277377	8e-05			DNAH17	-0.628929	0.000585435
ELOVL6	-0.461342	8.07e-05			FNDC3A	0.400281	0.000586136
CCNL2P1	-0.387113	8.07e-05			MAT2A	0.304457	0.000586136
IER5L	0.785945	8.08e-05			INHBA	0.454576	0.000586412
MFN2	-0.163316	8.1e-05			MMAB	-0.444007	0.00058893
MTA2	-0.173366	8.11e-05			STK24	0.276269	0.000589148
ARMCX1	0.223671	8.13e-05			PRRT3	-0.585826	0.000589189
TRIM4	0.266199	8.14e-05			TMED5	0.529406	0.000590213
RSL1D1	0.202598	8.16e-05			PPP3R2	-1.44191	0.000590825
APLNR	0.628171	8.17e-05			SYNE1	-0.331581	0.000592439
CERS6	0.394078	8.21e-05			C4orf50	-1.15326	0.000594616
SIDT2	-0.352966	8.21e-05			APOBEC3G	0.501284	0.000594957
FOSL1	1.16274	8.21e-05			SPN	0.74972	0.000594957
MTCH1	-0.210553	8.24e-05			TXNDC15	0.269083	0.000594957
LYSMD2	0.370772	8.24e-05			GAS7	-0.36522	0.00059513
FCMR	0.866929	8.25e-05			AKR1C2	0.804003	0.000595578
LINC01146	1.59433	8.25e-05			ANKRD23	-0.653812	0.000595818
KIRREL3	-0.536072	8.28e-05			DENND1A	-0.334161	0.000597733
AC008556.1	0.521884	8.28e-05			SLC7A1	-0.314214	0.000599438
NCLN	-0.310773	8.3e-05			KIAA0355	-0.259591	0.000603388
RPS6KA3	0.413504	8.32e-05			PLA2G4B	-0.907421	0.000603565
ANKRD6	0.338287	8.34e-05			CAMK2A	-1.41155	0.000605927
COPB2	0.226757	8.34e-05			PAPOLG	0.45686	0.000606522
GCHFR	0.686791	8.35e-05			AL662907.2	-0.844025	0.00060668
XRN2	0.243236	8.37e-05			IRF2	0.207944	0.00060668
UST	0.559625	8.4e-05			RPS2P44	-0.579759	0.000607444
KIAA1191	0.184606	8.41e-05			KIF17	-1.32378	0.000607859
OPA3	-0.237388	8.47e-05			CD180	1.15751	0.000608045
MMP2	0.765221	8.47e-05			NARS2	0.298419	0.000608045
RXRG	-0.45463	8.47e-05			MMP2	0.883647	0.000608323
PRRG1	-0.434973	8.48e-05			WDR59	-0.274934	0.000608323
PIGT	-0.1888	8.52e-05			MPPED1	-0.906699	0.000610516
RER1	-0.123851	8.52e-05			AC066616.2	1.54918	0.000611556
AIMP1P1	-0.605049	8.57e-05			P2RX1	0.775327	0.000611631
CLCF1	1.14609	8.66e-05			AC131160.1	-0.788314	0.000611761
TCEA3	0.492208	8.68e-05			SLC35G2	0.406211	0.000613649
HLA-E	0.463572	8.72e-05			PCYT1B	-0.473603	0.000613649
CTBP1-DT	-0.204391	8.73e-05			TP73-AS1	-0.307044	0.000613649
AL049839.2	1.16546	8.75e-05			FKBP11	-0.574077	0.000614772
C5AR2	0.929944	8.75e-05			MVD	-0.59746	0.000614772
MAGI2	-0.340551	8.76e-05			HDAC5	-0.36907	0.000614772
HLA-DRB1	1.03855	8.79e-05			NRDE2	-0.276302	0.000615115
PHACTR1	-0.406105	8.81e-05			APAF1	0.363372	0.000615834
CDIPT	-0.191194	8.84e-05			MSTN	0.735169	0.000616413
B3GLCT	0.475897	8.85e-05			TMEM9B	0.376373	0.000616413
EGF	0.68227	8.92e-05			AC011700.1	-0.679452	0.000618652
PLPP7	-0.257733	8.94e-05			GPR61	-0.988575	0.000618652
LY75	0.536592	8.96e-05			DYNLT3	0.640088	0.000618652
NPC1	-0.254906	8.96e-05			FCGR2C	1.05628	0.000618652
RNASE4	0.749261	8.97e-05			CLU	0.480345	0.000621997
DEF8	-0.265539	8.97e-05			RNF135	0.426878	0.000622973
NCBP2	0.263773	8.97e-05			DOK5	0.544178	0.000623932
ATP6V1G1	0.255636	8.98e-05			ARHGEF26-AS1	0.556656	0.000623932
E2F3	0.313259	9.1e-05			CCDC149	-0.282371	0.000623932
ROCK1	0.187562	9.11e-05			SLITRK5	0.392423	0.000623932
ATG5	0.269664	9.13e-05			PAXIP1-AS2	0.442679	0.000625146
HSPA7	1.01943	9.14e-05			PIGT	-0.202722	0.000625527
SMIM10L1	-0.278545	9.17e-05			SNX18P3	-0.904321	0.0006268
PAPOLG	0.415725	9.17e-05			SERPINE1	1.38892	0.000627769
RPL29	0.281156	9.22e-05			TMEM263	0.490621	0.000627769
AC090114.2	-0.501383	9.23e-05			AC118344.1	-0.900475	0.000629002
TMEM86A	0.490719	9.24e-05			LINC00957	-0.494351	0.000629002
AP001056.1	0.877066	9.32e-05			C9orf3	-0.294598	0.000632866
WDR26	0.208393	9.34e-05			PPP1R3D	0.32884	0.00063545
LINC01127	1.2967	9.36e-05			DMWD	-0.492962	0.00063545
DYNLT3	0.494977	9.39e-05			CLDN9	-1.1628	0.000636624
TCF20	-0.180191	9.39e-05			RHOBTB3	0.424539	0.000636914
AC007364.1	-0.711285	9.39e-05			ADD3	0.555284	0.000638286
M1AP	0.900028	9.39e-05			FSD1	-0.696778	0.000638466
RPL22L1	0.613318	9.4e-05			POLR3DP1	-1.03539	0.00063978
SECISBP2L	-0.380201	9.41e-05			RRM2B	0.62217	0.000642482
IGSF8	-0.446434	9.44e-05			HIPK1	0.297489	0.000642482
DKC1	0.191982	9.48e-05			GRM4	-1.94046	0.000645461
TIMM50	-0.160646	9.53e-05			KLF3P1	-0.84163	0.000645461
MSLN	1.237	9.56e-05			PEX12	0.462437	0.000646769
SSR3	0.345687	9.59e-05			SLC38A6	0.373379	0.000649059
MAP7	-0.260987	9.59e-05			ZNF316	-0.40644	0.000649338
RPA1	0.189306	9.6e-05			LZTS1	-1.02413	0.000649616
KCNN1	-0.636153	9.62e-05			MALT1	0.4003	0.000649616
MTHFSD	-0.247135	9.64e-05			SCP2	0.431757	0.000649616
CDC42EP3	0.541397	9.7e-05			PYURF	0.323318	0.000650018
AL138689.2	-0.63562	9.72e-05			PLEKHA5	0.477861	0.000650188
PIP4K2B	-0.165873	9.72e-05			DUSP26	-0.422714	0.000652481
CHRNA4	-0.684702	9.72e-05			SETD1A	-0.461367	0.000652503
ZDHHC9	-0.350427	9.72e-05			GPM6A	0.657909	0.000654141
EIF4B	0.214477	9.72e-05			ELFN1	-1.17434	0.000655505
KIAA0355	-0.200219	9.72e-05			ERCC3	-0.224714	0.000655505
NACC1	-0.276967	9.79e-05			SEPHS1P6	-1.16638	0.000656265
TGFA	-0.388386	9.79e-05			HPD	1.01515	0.00065651
SLC4A7	0.337589	9.82e-05			SLC45A1	-0.423082	0.000657224
PLAGL1	0.363727	9.83e-05			ZBTB41	0.550781	0.000658057
SUSD1	0.578944	9.84e-05			SP3	0.333555	0.000665365
SLAIN2	0.21092	9.84e-05			FTH1P19	-1.03075	0.000665578
CP	0.823969	9.9e-05			GLYCTK	-0.800521	0.000666743
ARSB	0.222238	9.93e-05			CDC42BPB	-0.260129	0.000669251
AL445363.3	-0.393363	9.97e-05			RSL24D1	0.565216	0.000669671
POLE3	0.171521	0.0001			SLC19A2	0.68699	0.000671095
NXPE3	-0.320644	0.0001			TCP11L1	-0.231422	0.000671095
RERE	-0.185766	0.0001			TRIM34	0.503291	0.000672354
ERP44	0.248447	0.0001			IGHMBP2	-0.407261	0.000672354
PLD6	-0.34712	0.000101			UVSSA	-0.439939	0.000675057
TMEM243	0.420715	0.000101			RB1	0.463288	0.000675057
SERPING1	0.564186	0.000102			SCPEP1	0.349652	0.000675269
LINC01080	-0.712465	0.000102			PPP1R37	-0.409265	0.000675269
RSPH3	0.249528	0.000102			SPG7	-0.450815	0.000677001
CAPZA2	0.360416	0.000102			AL158064.1	0.747716	0.000677149
FYN	0.312564	0.000103			ARHGEF16	-0.772999	0.000679228
PCBP3	-0.513607	0.000103			ARL14EPL	1.3019	0.000679228
RAB7B	-0.704721	0.000103			B4GALT2	-0.368103	0.000679228
PTPRZ1	0.428412	0.000103			SPAG1	0.405919	0.000680211
TANC1	-0.216214	0.000103			DOT1L	-0.796068	0.000681569
EI24	-0.170656	0.000103			AL390726.5	-0.981517	0.000685112
EIF4A1	0.348418	0.000103			C8orf37	0.493018	0.000685112
AC009041.2	-0.497731	0.000103			AP000459.2	-1.2285	0.000685112
SCML2	-0.391705	0.000103			UBE2E1	0.510361	0.000685112
SNX18P3	-0.689485	0.000104			ARRB2	0.513039	0.000685112
DTX3L	0.471821	0.000104			MOB1B	0.587845	0.000685112
PDCD1	1.17986	0.000104			NHSL1	0.338621	0.000685112
ARHGAP45	0.505343	0.000104			TEDC1	-0.585413	0.000687331
EXOC7	-0.213153	0.000104			ERG	-0.995393	0.00068869
TNFRSF10B	0.521732	0.000105			USP31	-0.404175	0.000690423
FAM20A	1.20959	0.000105			MTAP	0.300579	0.000691352
TEF	-0.370188	0.000105			DNER	0.481989	0.000691797
CDC42EP1	-0.395946	0.000105			DPH3	0.462786	0.000693281
MREG	0.635552	0.000106			ANKS1A	-0.393984	0.000696769
TMEM136	-0.332745	0.000107			GTF2IP12	-0.605188	0.000700098
ADM2	1.5069	0.000107			UNC93B1	0.668256	0.000700098
RAN	0.240556	0.000107			OSGIN2	0.818816	0.000700098
SERTAD4-AS1	-0.615025	0.000107			AC004678.1	-1.37411	0.000700153
PRRT3	-0.462612	0.000108			2005-09-01	-0.558964	0.000700685
SLC6A1	-0.42188	0.000108			ADAT3	-0.659192	0.000700806
WDR1	0.239002	0.000108			BX842568.2	-1.5091	0.000700806
KARS	0.198149	0.000108			TUBGCP6	-0.560946	0.000700806
RASGEF1C	-0.507802	0.000108			TMEM38A	0.442216	0.000700879
LLGL2	-0.40914	0.000108			ILF3	-0.214707	0.000701464
AC027612.1	-0.685807	0.000108			HMGN1	0.325197	0.000702285
NAGPA-AS1	-0.693871	0.000108			LIFR	0.556065	0.000702285
RAB23	0.342274	0.000108			VPS45	0.33839	0.000703782
RHOC	0.307293	0.000108			CYP2U1	0.4191	0.000703784
POGK	-0.206251	0.000108			CADM1	0.289789	0.000703784
GPR137	-0.25678	0.000109			SLA	0.932556	0.000705103
2024-03-03	0.524198	0.000109			RASSF3	0.467251	0.000705103
PAQR8	-0.39442	0.000109			METTL7A	0.449915	0.000705103
MBNL2	-0.31623	0.000109			FXYD7	-1.06815	0.00070612
HHATL	-0.651772	0.000109			TSPAN33	0.35221	0.00070612
CD99P1	0.43566	0.000109			PDPN	0.697518	0.00070636
CD99P1	0.43566	0.000109			AOAH	0.596262	0.000706714
CD99P1	0.43566	0.000109			AC040160.2	-0.98822	0.0007101
CD99P1	0.43566	0.000109			CARD14	-0.69099	0.0007101
CD99P1	0.43566	0.000109			ST7	0.312736	0.0007101
CD99P1	0.43566	0.000109			ZBTB49	-0.314053	0.0007161
CD99P1	0.43566	0.000109			DGCR8	-0.367138	0.00072023
CD99P1	0.43566	0.000109			ENKUR	0.633246	0.000721908
INTS10	0.247563	0.00011			AZIN2	-0.623292	0.000721943
SORT1	-0.30815	0.00011			MTG1	-0.56322	0.000725836
2024-03-08	-0.214794	0.00011			AC139530.1	1.321	0.000727334
CERCAM	-0.668508	0.00011			NBPF11	-0.307562	0.000728463
DNM2	-0.259092	0.000111			LPP	0.48835	0.000729486
PXDN	0.743112	0.000111			AC004491.1	-0.884029	0.000729529
CCNG2	0.343177	0.000111			NRARP	-0.618811	0.000729529
SCAMP3	-0.187548	0.000111			NLE1	-0.30263	0.000729529
PCSK6	-0.55571	0.000111			C1orf162	0.871347	0.000729529
COPS7B	-0.177399	0.000112			HNMT	0.662664	0.000729529
MAPKAP1	0.225764	0.000112			NUP50	0.239168	0.000729529
PIAS4	-0.242276	0.000113			SRCAP	-0.387505	0.000729529
ARPC1B	0.546751	0.000113			NEK4	0.184775	0.000731098
ZNF814	-0.243599	0.000113			MAML1	-0.377612	0.000732827
SCAF11	0.181708	0.000114			OR6W1P	-0.984214	0.000734155
VIM-AS1	0.649175	0.000114			MPHOSPH6	0.424738	0.000735612
CECR7	-0.60516	0.000114			GIMAP2	0.728383	0.000735884
DYNC1LI2	-0.233247	0.000114			ADGRG5	-1.26847	0.000737519
ATP6V1C1	0.295879	0.000114			RNPEP	0.320374	0.000745975
NTM-AS1	-0.636063	0.000115			DIAPH2	0.403993	0.000745975
MAGI1	-0.362081	0.000115			DENND4B	-0.47732	0.000746318
CCDC148	-0.336361	0.000116			PAQR7	0.309381	0.000746799
CLEC2D	0.396531	0.000116			PYGL	0.763331	0.000746799
PRKAG2-AS1	0.82826	0.000116			PHOSPHO1	-1.05657	0.000747049
MAML2	0.230566	0.000116			DPYSL4	-0.540303	0.000748204
AC234582.1	0.417632	0.000116			MMP24	-1.14438	0.000748934
F2RL1	0.721585	0.000116			CSTB	0.618945	0.000748934
MTRR	-0.224057	0.000116			LINC00886	0.515712	0.000751156
TBC1D13	-0.240772	0.000117			BORCS8	-0.545962	0.000751443
TMED10	0.32547	0.000117			INPP5E	-0.596791	0.000755288
CCL2	1.38698	0.000117			AC055811.4	-0.683737	0.000756162
RPL14P1	0.439229	0.000118			C2CD4C	-1.06279	0.000756263
CENPV	-0.385698	0.000118			GSTO1	0.494088	0.000759491
APOL6	0.436963	0.000118			ACAT1	0.341315	0.000759491
ABHD14B	0.317157	0.000118			ASPRV1	-0.387321	0.000759851
DNAJC6	-0.402673	0.000118			PPIL3	0.487118	0.000759851
TMC7	-0.412582	0.000118			FBF1	-0.516953	0.000762269
AZI2	0.312197	0.000118			RAB32	0.586008	0.000762408
SOD2-OT1	-0.647585	0.000118			F2RL1	0.75768	0.000766695
AC066616.2	1.77814	0.000119			ADAMTS2	-0.846269	0.000766695
AL162511.1	-0.721792	0.000119			ADAMTS3	0.885376	0.000767179
S100A3	1.09876	0.000119			CACNA1C	-0.485115	0.000767179
CERS2	-0.249034	0.00012			SYNPO2	0.531262	0.000767179
PHLPP1	-0.28372	0.00012			TMEM189	-0.329109	0.000769025
AL356417.3	1.25786	0.00012			HOXD4	-0.564756	0.000769253
NPRL3	-0.237165	0.00012			AC104461.1	0.813085	0.000769684
RGL3	0.547817	0.00012			PCAT14	1.14931	0.000769684
STARD4	-0.648727	0.00012			SEZ6L2	-0.746433	0.000772267
CLU	0.385235	0.00012			HLA-DQA1	1.40775	0.000772716
SGMS1	-0.226128	0.00012			AC084125.2	-1.1107	0.000774858
SERPINA1	1.08383	0.000121			RARRES1	1.52451	0.000774876
SOX8	-0.469438	0.000121			RAB28	0.307921	0.000776708
ISCA2	0.21957	0.000121			TSC1	-0.228328	0.000778273
LAMTOR1	-0.150905	0.000122			GNB3	-1.20173	0.000779697
CLMP	-0.57167	0.000122			BICRA	-0.663604	0.000779697
AC127502.2	0.600018	0.000122			LINC02620	1.13978	0.000781299
MAPK3	-0.181096	0.000123			PIGG	-0.278446	0.000781299
LINC01303	1.10548	0.000123			AL163636.2	1.27611	0.000781511
MLX	0.321639	0.000123			RPP25	-0.35678	0.000785028
[truncated: 23,505 more rows]
