# Supplementary material for: Neuronal polyunsaturated fatty acids are protective in ALS/FTD
Source: Nat Neurosci. 2025 Feb 25;28(4):737–47. doi: 10.1038/s41593-025-01889-3 (PMC11976277; doi:10.1038/s41593-025-01889-3)
Supplement: Supplementary file 9 — Statistical source data. [file 41593_2025_1889_MOESM9_ESM.xlsx]

## Sheet: Fig ED 2a-c
Raw and processed source data, with visualizations, can be found at neurolipidatlas.nl
Dataset titles (searchable in neurolipidatlas.nl):
C9orf72 Drosophilia brains (RNA only/G4C2-36/GR36 vs WT) – Giblin et al.
