# Supplementary material for: Neuronal polyunsaturated fatty acids are protective in ALS/FTD
Source: Nat Neurosci. 2025 Feb 25;28(4):737–47. doi: 10.1038/s41593-025-01889-3 (PMC11976277; doi:10.1038/s41593-025-01889-3)
Supplement: Supplementary file 10 — Statistical source data. [file 41593_2025_1889_MOESM10_ESM.xlsx]

## Sheet: Fig ED 3a-e
Raw and processed source data, with visualizations, can be found at neurolipidatlas.nl
Dataset titles (searchable in neurolipidatlas.nl):
C9 lines versus isogenic controls
Human iPSC-derived neurons. C9 line 1 and isogenic Control line 1 (from Giblin et al.). Combined replicates from all neuronal inductions.
Human iPSC-derived neurons. C9 line 2 and isogenic Control line 3 (from Giblin et al.). Combined replicates from all neuronal inductions.
Human iPSC-derived neurons. C9 line 3 and isogenic Control line 3 (from Giblin et al.). Combined replicates from all neuronal inductions.
Human iPSC-derived neurons. C9 line 1 and isogenic Control line 1 (from Giblin et al.). First neuronal induction.
Human iPSC-derived neurons. C9 line 1 and isogenic Control line 1 (from Giblin et al.). Second neuronal induction.
Human iPSC-derived neurons. C9 line 1 and isogenic Control line 1 (from Giblin et al.). Third neuronal induction.
Human iPSC-derived neurons. C9 line 2 and isogenic Control line 3 (from Giblin et al.). First neuronal induction.
Human iPSC-derived neurons. C9 line 2 and isogenic Control line 3 (from Giblin et al.). Second neuronal induction.
Human iPSC-derived neurons. C9 line 2 and isogenic Control line 3 (from Giblin et al.). Third neuronal induction.
Human iPSC-derived neurons. C9 line 3 and isogenic Control line 3 (from Giblin et al.). First neuronal induction.
Human iPSC-derived neurons. C9 line 3 and isogenic Control line 3 (from Giblin et al.). Second neuronal induction.
Human iPSC-derived neurons. C9 line 3 and isogenic Control line 3 (from Giblin et al.). Third neuronal induction.
Control lines treated with 92-repeat lentivirus versus 2-repeat control
Human iPSC-derived neurons. Control lines 1 and 2 transduced with C9 repeat lentiviruses (from Giblin et al.). Combined replicates from all neuronal inductions.
Human iPSC-derived neurons. Control line 1 transduced with C9 repeat lentiviruses (from Giblin et al.). First neuronal induction.
Human iPSC-derived neurons. Control line 1 transduced with C9 repeat lentiviruses (from Giblin et al.). Second neuronal induction.
Human iPSC-derived neurons. Control line 2 transduced with C9 repeat lentiviruses (from Giblin et al.). First neuronal induction.
C9 lines treated with C9 ASOs versus NT ASOs
Human iPSC-derived neurons. C9 line 1 treated with C9-knockdown antisense oligonucleotides (from Giblin et al.). Combined replicates from all neuronal inductions.
Human iPSC-derived neurons. C9 line 3 treated with C9-knockdown antisense oligonucleotides (from Giblin et al.). Combined replicates from all neuronal inductions.
Human iPSC-derived neurons. C9 line 1 treated with C9-knockdown antisense oligonucleotides (from Giblin et al.). First neuronal induction.
Human iPSC-derived neurons. C9 line 1 treated with C9-knockdown antisense oligonucleotides (from Giblin et al.). Second neuronal induction.
Human iPSC-derived neurons. C9 line 1 treated with C9-knockdown antisense oligonucleotides (from Giblin et al.). Third neuronal induction.
Human iPSC-derived neurons. C9 line 2 treated with C9-knockdown antisense oligonucleotides (from Giblin et al.). First neuronal induction.
Human iPSC-derived neurons. C9 line 3 treated with C9-knockdown antisense oligonucleotides (from Giblin et al.). First neuronal induction.
Human iPSC-derived neurons. C9 line 3 treated with C9-knockdown antisense oligonucleotides (from Giblin et al.). Second neuronal induction.
