# Supplementary material for: Neuronal polyunsaturated fatty acids are protective in ALS/FTD
Source: Nat Neurosci. 2025 Feb 25;28(4):737–47. doi: 10.1038/s41593-025-01889-3 (PMC11976277; doi:10.1038/s41593-025-01889-3)
Supplement: Supplementary file 11 — Statistical source data. [file 41593_2025_1889_MOESM11_ESM.xlsx]

## Sheet: Fig ED 4c
C9 line 1	C9 line 2	C9 line 3
89413.6	201887	85682.4
	133034	98421.8
	119860

## Sheet: Fig ED 4d
LV-(G4C2)2	LV-(G4C2)92
0	4846.49
0	50679.5
0	39035.2

## Sheet: Fig ED 4e
C9 line 1 + NT-ASO	C9 line 1 + C9-ASO	C9 line 3 + NT-ASO	C9 line 3 + C9-ASO
1.5074e+06	41637.1	186129	3849.49
1.66363e+06	33043.2	196731	4188.5
1.97174e+06	55485.9
197789	7107.2
