# Supplementary material for: Neuronal polyunsaturated fatty acids are protective in ALS/FTD
Source: Nat Neurosci. 2025 Feb 25;28(4):737–47. doi: 10.1038/s41593-025-01889-3 (PMC11976277; doi:10.1038/s41593-025-01889-3)
Supplement: Supplementary file 12 — Statistical source data. [file 41593_2025_1889_MOESM12_ESM.xlsx]

## Sheet: Fig ED 5a
Raw and processed source data, with visualizations, can be found at neurolipidatlas.nl
Dataset titles (searchable in neurolipidatlas.nl):
C9 lines versus isogenic controls
Human iPSC-derived neurons. C9 line 1 and isogenic Control line 1 (from Giblin et al.). Combined replicates from all neuronal inductions.
Human iPSC-derived neurons. C9 line 2 and isogenic Control line 3 (from Giblin et al.). Combined replicates from all neuronal inductions.
Human iPSC-derived neurons. C9 line 3 and isogenic Control line 3 (from Giblin et al.). Combined replicates from all neuronal inductions.
Human iPSC-derived neurons. C9 line 1 and isogenic Control line 1 (from Giblin et al.). First neuronal induction.
Human iPSC-derived neurons. C9 line 1 and isogenic Control line 1 (from Giblin et al.). Second neuronal induction.
Human iPSC-derived neurons. C9 line 1 and isogenic Control line 1 (from Giblin et al.). Third neuronal induction.
Human iPSC-derived neurons. C9 line 2 and isogenic Control line 3 (from Giblin et al.). First neuronal induction.
Human iPSC-derived neurons. C9 line 2 and isogenic Control line 3 (from Giblin et al.). Second neuronal induction.
Human iPSC-derived neurons. C9 line 2 and isogenic Control line 3 (from Giblin et al.). Third neuronal induction.
Human iPSC-derived neurons. C9 line 3 and isogenic Control line 3 (from Giblin et al.). First neuronal induction.
Human iPSC-derived neurons. C9 line 3 and isogenic Control line 3 (from Giblin et al.). Second neuronal induction.
Human iPSC-derived neurons. C9 line 3 and isogenic Control line 3 (from Giblin et al.). Third neuronal induction.
Control lines treated with 92-repeat lentivirus versus 2-repeat control
Human iPSC-derived neurons. Control lines 1 and 2 transduced with C9 repeat lentiviruses (from Giblin et al.). Combined replicates from all neuronal inductions.
Human iPSC-derived neurons. Control line 1 transduced with C9 repeat lentiviruses (from Giblin et al.). First neuronal induction.
Human iPSC-derived neurons. Control line 1 transduced with C9 repeat lentiviruses (from Giblin et al.). Second neuronal induction.
Human iPSC-derived neurons. Control line 2 transduced with C9 repeat lentiviruses (from Giblin et al.). First neuronal induction.
C9 lines treated with C9 ASOs versus NT ASOs
Human iPSC-derived neurons. C9 line 1 treated with C9-knockdown antisense oligonucleotides (from Giblin et al.). Combined replicates from all neuronal inductions.
Human iPSC-derived neurons. C9 line 3 treated with C9-knockdown antisense oligonucleotides (from Giblin et al.). Combined replicates from all neuronal inductions.
Human iPSC-derived neurons. C9 line 1 treated with C9-knockdown antisense oligonucleotides (from Giblin et al.). First neuronal induction.
Human iPSC-derived neurons. C9 line 1 treated with C9-knockdown antisense oligonucleotides (from Giblin et al.). Second neuronal induction.
Human iPSC-derived neurons. C9 line 1 treated with C9-knockdown antisense oligonucleotides (from Giblin et al.). Third neuronal induction.
Human iPSC-derived neurons. C9 line 2 treated with C9-knockdown antisense oligonucleotides (from Giblin et al.). First neuronal induction.
Human iPSC-derived neurons. C9 line 3 treated with C9-knockdown antisense oligonucleotides (from Giblin et al.). First neuronal induction.
Human iPSC-derived neurons. C9 line 3 treated with C9-knockdown antisense oligonucleotides (from Giblin et al.). Second neuronal induction.

## Sheet: Fig ED 5b
FASN
Control line 3	C9 line 3	C9 line 2	Control line 1	C9 line 1
0.88977	0.79031	0.666936	1.11732	0.686038
0.744978	0.444741	0.657164	0.521269	0.982025
1.36525	0.887849	0.607239	1.36142	1.3065
SCD
0.919206	0.775256	0.702724	1.15416	1.6518
0.687645	0.559181	0.660327	0.775089	1.68692
1.39315	0.937615	0.68527	1.07075	0.944056
SCD5
0.958624	0.934139	0.665774	0.961194	1.53781
0.56825	0.952612	0.732413	0.951427	1.52452
1.47313	0.881438	0.64028	1.08738	0.809399
FADS1
0.95083	0.874733	0.849091	0.951989	1.69694
0.906949	0.77594	0.883994	1.00549	1.62964
1.14222	0.939162	0.976653	1.04252	0.900553
FADS2
0.959796	0.904668	0.885474	1.01665	1.22515
0.856887	0.714585	0.832112	0.833105	1.29956
1.18332	1.00427	0.901778	1.15025	0.918357
