# Supplementary material for: Neuronal polyunsaturated fatty acids are protective in ALS/FTD
Source: Nat Neurosci. 2025 Feb 25;28(4):737–47. doi: 10.1038/s41593-025-01889-3 (PMC11976277; doi:10.1038/s41593-025-01889-3)
Supplement: Supplementary file 14 — Statistical source data. [file 41593_2025_1889_MOESM14_ESM.xlsx]

## Sheet: Extended Data Fig. 7b-f
Proportion of survivors
day	0mM	C18:2 0.15mM	C18:2 1.5mM	C18:2 15mM	C18.3 0.015mM	C18:3 0.15mM	C18:3 1.5mM	C16:0 0.15mM	C16:0 1.5mM	C16:0 15mM	C18:0 0.15mM	C18:0 1.5mM	C18:0 15mM	C18:1 0.15mM	C18:1 1.5mM	C18:1 15mM
0	1	1	1	1	1	1	1	1	1	1	1	1	1	1	1	1
0	1	1	1	1	1	1	1	1	1	1	1	1	1	1	1	1
3	1	1	1	1	1	1	1	1	1	1	1	1	1	1	1	1
5	1	1	0.993056	1	1	1	1	1	0.993151	1	1	1	1	1	1	1
7	1	1	0.993056	1	1	1	1	1	0.993151	1	1	1	1	1	1	1
9	1	1	0.993056	1	1	1	1	0.993103	0.993151	1	0.993151	1	0.993333	1	1	1
10	0.945946	1	0.993056	0.992593	1	0.978873	0.985915	0.993103	0.954953	0.965986	0.979452	0.977612	0.953333	0.993007	0.978873	0.993333
12	0.905405	0.960265	0.986111	0.948148	0.972973	0.957746	0.929577	0.924138	0.947313	0.877551	0.931507	0.91791	0.853333	0.979021	0.943662	0.94
14	0.702703	0.86755	0.833333	0.755556	0.878378	0.78492	0.725352	0.793103	0.733404	0.619048	0.787671	0.701493	0.586667	0.818182	0.732394	0.76
16	0.560811	0.701987	0.729167	0.548148	0.702703	0.626496	0.605634	0.675862	0.534773	0.489796	0.657534	0.597015	0.393333	0.692308	0.556338	0.58
19	0.47973	0.562914	0.638889	0.414815	0.608108	0.561686	0.5	0.558621	0.435458	0.367347	0.567556	0.492537	0.32	0.50157	0.450704	0.48
21	0.358108	0.437086	0.541667	0.318519	0.513514	0.489675	0.401408	0.455172	0.313224	0.258503	0.408363	0.350746	0.253333	0.430926	0.352113	0.366667
24	0.195946	0.291391	0.340278	0.17037	0.243243	0.266441	0.225352	0.2	0.152792	0.156463	0.290699	0.208955	0.126667	0.247253	0.183099	0.226667
26	0.0945946	0.13245	0.215278	0.0962963	0.114865	0.180028	0.126761	0.131034	0.0381981	0.108844	0.138428	0.11194	0.0422222	0.077708	0.084507	0.126667
27	0.0608108	0.0794702	0.118056	0.0666667	0.0743243	0.12962	0.105634	0.0965517	0.00763962	0.0612245	0.0899784	0.0671642	0.0211111	0.0282575	0.0633803	0.1
29	0.0405405	0.0662252	0.0625	0.037037	0.0472973	0.0576088	0.0633803	0.0758621	0.00763962	0.0544218	0.0553713	0.00746269	0.00703704	0.0211931	0.0352113	0.0866667
30	0.027027	0.0529801	0.0416667	0.0296296	0.027027	0.0504077	0.0422535	0.062069	0	0.047619	0.0346071	0.00746269	0	0.0211931	0.028169	0.04
32	0.0202703	0.0331126	0.0277778	0.0148148	0.027027	0.0432066	0.0140845	0.0413793	0	0.0408163	0.0207642	0.00746269	0	0.00706436	0.028169	0.04
34	0	0.0264901	0.0208333	0.0148148	0.0135135	0.0216033	0.0140845	0.0344828	0	0.0340136	0.0138428	0	0	0.00706436	0.028169	0.04
35	0	0.0198676	0.0208333	0.00740741	0.0135135	0.0072011	0.00704225	0.0275862	0	0.0272109	0.00692141	0	0	0.00706436	0.0211268	0.0333333
38	0	0.013245	0.0208333	0.00740741	0	0	0	0.00689655	0	0.0204082	0	0	0	0.00706436	0.0211268	0.02
41	0	0.013245	0.0138889	0	0	0	0	0.00689655	0	0.0136054	0	0	0	0.00706436	0.0211268	0.0133333
43	0	0.00662252	0.0138889	0	0	0	0	0	0	0.0136054	0	0	0	0.00706436	0.0140845	0.00666667
46	0	0	0	0	0	0	0	0	0	0	0	0	0	0	0	0.00666667
49	0	0	0	0	0	0	0	0	0	0	0	0	0	0	0	0

## Sheet: Extended Data Fig. 7g-h
Proportion of survivors
day	0mM	C18:2 0.15mM	C18:2 1.5mM	C18:3 0.015mM	C18:3 0.15mM
0	1	1	1	1	1
0	1	1	1	1	1
3	1	1	1	1	1
6	1	1	1	1	1
8	1	1	0.986842	1	0.993243
11	1	1	0.986842	1	0.993243
14	1	1	0.986842	1	0.993243
16	1	1	0.986842	1	0.993243
18	1	1	0.980263	1	0.993243
21	1	1	0.980263	1	0.993243
23	1	1	0.980263	1	0.993243
25	1	0.993377	0.980263	1	0.993243
28	1	0.993377	0.980263	1	0.993243
31	1	0.993377	0.980263	1	0.993243
34	1	0.993377	0.980263	0.986667	0.993243
37	1	0.993377	0.980263	0.98	0.97973
39	1	0.993377	0.980263	0.98	0.97973
42	1	0.993377	0.980263	0.98	0.97973
44	0.993333	0.986755	0.980263	0.973333	0.972973
47	0.973333	0.97351	0.973684	0.966667	0.952703
50	0.966667	0.97351	0.967105	0.966667	0.952703
53	0.966667	0.97351	0.960526	0.953333	0.952703
56	0.966667	0.97351	0.947368	0.94	0.945946
59	0.966667	0.97351	0.940789	0.94	0.939189
62	0.96	0.960265	0.934164	0.94	0.918919
65	0.946667	0.953642	0.927539	0.933333	0.912162
68	0.946667	0.94702	0.927539	0.913333	0.912162
71	0.946667	0.933775	0.927539	0.906667	0.891892
74	0.9	0.913907	0.920914	0.886667	0.864865
77	0.886667	0.880795	0.854661	0.873333	0.851351
80	0.853333	0.788079	0.735406	0.853333	0.810811
81	0.84	0.748344	0.695654	0.833333	0.77027
84	0.766667	0.682119	0.556523	0.746667	0.662162
86	0.713333	0.622517	0.496896	0.713333	0.554054
88	0.686667	0.569536	0.430643	0.673333	0.486486
91	0.526667	0.417219	0.291512	0.52	0.331081
94	0.406667	0.284768	0.185508	0.36	0.175676
97	0.186667	0.152318	0.0861286	0.193333	0.0810811
100	0.146667	0.124624	0.0596275	0.146667	0.0405405
102	0.133333	0.103853	0.0530022	0.12	0.0337838
105	0.04	0.0692354	0.0331264	0.0533333	0.00675676
107	0.0266667	0.0415412	0.0265011	0.02	0
109	0.0133333	0.0276942	0.0132506	0	0
112	0	0	0	0	0

## Sheet: Extended Data Fig. 7i
Condition	1	2	3	4	5	6	7	8	9	10	Total	Proportion of flies feeding
Uninduced 0mM	1	2	4	3	2	0	1	1	3	0	17	0.34
Uninduced 0mM	0	0	4	4	2	3	5	1	3	1	23	0.46
Uninduced 0mM	2	1	1	2	0	1	2	3	0	4	16	0.32
Uninduced 0mM	1	0	2	1	2	1	2	3	3	2	17	0.34
Uninduced 0mM	2	1	3	1	3	2	2	3	4	3	24	0.48
Uninduced 0mM	2	0	2	1	1	1	1	2	1	1	12	0.24
Uninduced 0mM	1	1	1	1	1	2	1	2	0	2	12	0.24
Uninduced 0mM	0	1	2	1	0	0	1	2	2	1	10	0.2
Induced 0mM	1	2	1	1	1	2	1	2	3	2	16	0.32
Induced 0mM	1	1	2	2	1	2	2	0	1	2	14	0.28
Induced 0mM	3	1	2	3	1	4	2	1	2	3	22	0.44
Induced 0mM	1	1	2	2	1	2	2	2	1	2	16	0.32
Induced 0mM	1	2	1	2	1	2	2	2	2	2	17	0.34
Induced 0mM	1	0	1	2	2	1	1	1	4	0	13	0.26
Induced 0mM	0	1	2	0	2	1	3	1	1	2	13	0.26
Induced 0mM	1	3	0	2	2	3	0	2	0	1	14	0.28
C18:2 0.15mM	1	1	1	4	2	2	1	1	1	0	14	0.28
C18:2 0.15mM	1	2	1	1	1	2	1	1	1	0	11	0.22
C18:2 0.15mM	0	1	2	1	1	1	2	3	2	2	15	0.3
C18:2 0.15mM	0	1	2	1	1	3	1	2	0	1	12	0.24
C18:2 0.15mM	1	1	2	1	3	3	2	1	2	2	18	0.36
C18:2 0.15mM	2	1	1	2	0	2	3	4	1	2	18	0.36
C18:2 0.15mM	0	1	2	1	2	2	1	1	1	0	11	0.22
C18:2 0.15mM	0	2	1	2	2	1	1	3	1	2	15	0.3
C18:2 0.15mM	0	3	2	2	2	0	3	3	0	1	16	0.32
C18:2 1.5mM	0	1	0	2	2	0	0	2	1	0	8	0.16
C18:2 1.5mM	1	1	1	0	1	1	2	0	0	3	10	0.2
C18:2 1.5mM	2	0	3	1	3	1	0	2	1	4	17	0.34
C18:2 1.5mM	0	0	2	1	1	2	1	3	3	2	15	0.3
C18:2 1.5mM	0	1	1	2	0	2	2	3	0	2	13	0.26
C18:2 1.5mM	0	1	2	1	1	1	2	1	1	2	12	0.24
C18:2 1.5mM	0	4	2	2	0	1	2	1	4	1	17	0.34
C18:3 0.015mM	0	1	2	1	3	1	1	2	4	0	15	0.3
C18:3 0.015mM	1	0	1	1	1	1	1	1	1	1	9	0.18
C18:3 0.015mM	0	0	1	1	1	1	3	0	1	1	9	0.18
C18:3 0.015mM	0	1	1	0	1	1	2	1	1	1	9	0.18
C18:3 0.015mM	0	1	3	1	2	2	2	2	2	2	17	0.34
C18:3 0.015mM	1	1	2	3	1	3	3	2	3	1	20	0.4
C18:3 0.015mM	1	2	1	2	1	1	2	3	3	3	19	0.38
C18:3 0.015mM	0	0	1	2	2	3	3	2	3	1	17	0.34
C18:3 0.15mM	1	1	2	4	1	1	1	1	2	2	16	0.32
C18:3 0.15mM	3	1	0	1	1	1	2	2	1	2	14	0.28
C18:3 0.15mM	0	1	1	1	1	2	1	1	1	0	9	0.18
C18:3 0.15mM	0	2	3	0	2	0	1	1	0	0	9	0.18
C18:3 0.15mM	1	1	3	1	2	3	1	2	2	0	16	0.32
C18:3 0.15mM	0	2	1	1	2	2	0	1	2	0	11	0.22
C18:3 0.15mM	0	2	3	0	2	3	2	1	2	0	15	0.3
C18:3 0.15mM	1	1	3	2	2	2	4	4	3	3	25	0.5

## Sheet: Extended Data Fig. 7j
Condition	1	2	3	4	5	6	7	8	9	10	Total	Proportion of flies feeding
Uninduced 0mM	1	3	1	3	0	3	3	2	2	2	20	0.4
Uninduced 0mM	0	2	2	3	1	1	4	1	4	1	19	0.38
Uninduced 0mM	2	0	3	2	2	2	3	1	2	2	19	0.38
Uninduced 0mM	0	0	1	2	2	1	1	1	1	1	10	0.2
Uninduced 0mM	1	2	0	2	3	2	3	3	0	2	18	0.36
Uninduced 0mM	1	2	1	0	2	2	2	2	1	0	13	0.26
Uninduced 0mM	2	1	2	3	2	1	5	3	2	3	24	0.48
Uninduced 0mM	0	1	1	0	1	1	1	1	1	1	8	0.16
Induced 0mM	1	1	2	1	2	2	2	2	1	3	17	0.34
Induced 0mM	0	1	3	0	1	3	1	0	2	2	13	0.26
Induced 0mM	1	0	1	2	2	2	2	1	1	1	13	0.26
Induced 0mM	1	1	2	2	2	2	4	3	3	1	21	0.42
Induced 0mM	0	2	1	1	1	2	2	4	2	2	17	0.34
Induced 0mM	0	1	1	2	2	0	2	3	3	2	16	0.32
Induced 0mM	0	1	2	2	2	1	2	2	1	3	16	0.32
C18:2 0.15mM	0	1	1	1	1	1	1	1	1	2	10	0.2
C18:2 0.15mM	0	1	1	4	2	2	1	0	2	0	13	0.26
C18:2 0.15mM	2	1	2	2	1	3	1	2	2	1	17	0.34
C18:2 0.15mM	0	1	1	0	1	3	2	2	3	2	15	0.3
C18:2 0.15mM	0	1	2	1	1	1	2	1	2	2	13	0.26
C18:2 0.15mM	0	2	1	3	2	2	2	3	1	1	17	0.34
C18:2 0.15mM	1	2	1	1	2	2	0	3	1	2	15	0.3
C18:2 0.15mM	0	1	3	0	2	1	2	2	2	1	14	0.28
C18:2 0.15mM	0	1	2	1	1	1	0	1	1	3	11	0.22
C18:2 1.5mM	2	0	1	1	1	1	2	1	3	1	13	0.26
C18:2 1.5mM	0	0	2	2	1	2	0	1	2	2	12	0.24
C18:2 1.5mM	1	1	2	2	1	2	1	3	2	2	17	0.34
C18:2 1.5mM	0	0	2	1	1	1	0	2	1	1	9	0.18
C18:2 1.5mM	0	2	1	1	1	2	1	4	3	3	18	0.36
C18:2 1.5mM	0	0	1	1	0	2	1	2	2	1	10	0.2
C18:2 1.5mM	0	1	1	1	4	1	1	3	0	1	13	0.26
C18:3 0.015mM	2	1	1	2	1	1	1	1	2	0	12	0.24
C18:3 0.015mM	0	1	2	1	1	1	3	3	0	0	12	0.24
C18:3 0.015mM	0	2	3	3	3	3	3	4	4	2	27	0.54
C18:3 0.015mM	0	2	2	2	4	1	1	3	2	1	18	0.36
C18:3 0.015mM	0	2	1	2	3	2	2	3	3	0	18	0.36
C18:3 0.015mM	0	2	1	2	4	2	1	0	4	2	18	0.36
C18:3 0.015mM	1	2	2	3	0	2	2	2	2	3	19	0.38
C18:3 0.015mM	1	1	2	3	3	2	2	2	3	4	23	0.46
C18:3 0.15mM	1	1	3	2	1	2	1	1	3	3	18	0.36
C18:3 0.15mM	1	1	1	0	0	1	1	1	1	0	7	0.14
C18:3 0.15mM	0	1	1	2	1	1	1	1	2	2	12	0.24
C18:3 0.15mM	1	1	2	1	1	1	3	0	4	2	16	0.32
C18:3 0.15mM	0	2	1	0	2	1	0	1	0	0	7	0.14
C18:3 0.15mM	0	3	1	1	1	2	4	1	2	3	18	0.36
C18:3 0.15mM	0	1	1	0	1	1	2	3	2	1	12	0.24
C18:3 0.15mM	2	0	3	1	0	4	2	2	2	0	16	0.32
