# Supplementary material for: Neuronal polyunsaturated fatty acids are protective in ALS/FTD
Source: Nat Neurosci. 2025 Feb 25;28(4):737–47. doi: 10.1038/s41593-025-01889-3 (PMC11976277; doi:10.1038/s41593-025-01889-3)
Supplement: Supplementary file 15 — Statistical source data. [file 41593_2025_1889_MOESM15_ESM.xlsx]

## Sheet: Extended Data Fig. 8a-b
Proportion of survivors
day	(G4C2)36	(G4C2)36 + FASN1	(G4C2)36 + FASN2
0	1	1	1
0.5	1	1	1
2	1	1	1
4	1	1	1
7	0.993377	1	0.984848
9	0.97351	1	0.984848
12	0.781457	0.923611	0.94697
13	0.621158	0.854167	0.916667
14	0.494255	0.805157	0.886364
16	0.440822	0.707138	0.802312
19	0.359439	0.574112	0.64185
21	0.284839	0.439444	0.4279
23	0.183111	0.403424	0.320925
26	0.149201	0.244936	0.14518
29	0.0881644	0.172896	0.0611285
31	0.0746006	0.151284	0.0382053
32	0.0610369	0.151284	0.0382053
34	0.054255	0.122468	0.0229232
36	0.0406912	0.122468	0.0152821
38	0.0406912	0.10806	0.0152821
40	0.0203456	0.086448	0.0152821
42	0.0135637	0.07204	0.0152821
44	0.00678187	0.050428	0.0152821
47	0.00678187	0.03602	0.0152821
50	0.00678187	0.021612	0.0152821
52	0.00678187	0.021612	0.0152821
54	0.00678187	0.021612	0.0152821
56	0.00678187	0.021612	0.0152821
58	0.00678187	0.021612	0.0152821
61	0.00678187	0.021612	0
64	0.00678187	0.014408	0
65	0.00678187	0.014408	0
68	0	0	0

## Sheet: Extended Data Fig. 8c
FASN1
(G4C2)36	(G4C2)36 + FASN1
1.574	1.763
1.078	1.739
0.605	2.564
0.974	3.552
FASN2
(G4C2)36	(G4C2)36 + FASN2
0.834	4.575
0.525	6.254
1.641	3.304
Desat1
(G4C2)36	(G4C2)36 + Desat1
1.437	2.015
1.084	1.622
0.712	1.63
0.901	1.885

## Sheet: Extended Data Fig. 8d
Proportion of survivors
day	(G4C2)36	(G4C2)36 + Desat1
0	1	1
0	1	1
3	1	1
6	1	1
8	1	1
10	0.993197	1
11	0.972789	1
12	0.857143	0.993007
14	0.646259	0.951049
16	0.47619	0.86014
18	0.360544	0.797203
20	0.292517	0.741259
22	0.231293	0.699301
24	0.14966	0.58042
26	0.0816327	0.454545
29	0.0204082	0.237762
32	0.0136054	0.125874
35	0.0136054	0.0699301
37	0.00680272	0.0559441
39	0	0.041958
42	0	0.013986
44	0	0

## Sheet: Extended Data Fig. 8e
Raw and processed source data, with visualizations, can be found at neurolipidatlas.nl
Dataset titles (searchable in neurolipidatlas.nl):
C9orf72 Drosophilia brains (G4C2-36 + Desat1/FAT2) – Giblin et al.

## Sheet: Extended Data Fig. 8f
(G4C2)36	(G4C2)36 + FASN1	(G4C2)36 + FASN2
13761	9750	20213
20942	15698	26718
12590	12902	19178
27003	39138	10923

## Sheet: Extended Data Fig. 8g
(G4C2)36	(G4C2)36 + Desat1	(G4C2)36 + FAT-2
18422	19715	9589
17738	20771	17490
21925	9072	28786
21827	9692	18295

## Sheet: Extended Data Fig. 8h
	Dead			Partial recovery			Full recovery
	Replicate 1	Replicate 2	Replicate 3	Replicate 1	Replicate 2	Replicate 3	Replicate 1	Replicate 2	Replicate 3
(G4C2)36 uninduced	0	0	0	0	0	0	100	100	100
(G4C2)36 induced	40	33.33	53.33	46.66	66.66	46.66	13.33	0	0
(G4C2)36 + Desat1	0	0	0	73.33	0	0	26.66	100	100
(G4C2)36 + Desat1+/-	53.33	46.66	86.66	20	33.33	13.33	26.66	20	0

## Sheet: Extended Data Fig. 8i
day	(G4C2)36	(G4C2)36 + FASN RNAi
0	1	1
3	1	0.991667
5	1	0.991667
8	1	0.991667
10	0.964912	0.958333
12	0.657895	0.733333
15	0.471195	0.458333
17	0.426743	0.4
19	0.400071	0.366667
22	0.284495	0.2
24	0.213371	0.158333
26	0.160028	0.133333
29	0.115576	0.05
31	0.0711238	0.0416667
33	0.0533428	0.0416667
36	0.0444523	0.0333333
39	0.0177809	0.0333333
42	0.00889047	0.0166667
45	0.00889047	0.00833333
47	0.00889047	0.00833333
50	0	0

## Sheet: Extended Data Fig. 8j
Proportion of survivors
day	(G4C2)36/+	(G4C2)36 Desat1+/-
0	1	1
2	1	1
5	1	1
8	1	0.972973
10	0.954545	0.782461
12	0.824675	0.523909
14	0.688312	0.462672
16	0.597403	0.435456
18	0.538961	0.37422
19	0.474026	0.360612
20	0.428571	0.3402
22	0.266234	0.278964
24	0.201299	0.163296
25	0.142857	0.115668
27	0.0974026	0.0748441
29	0.0779221	0.040824
31	0.0519481	0.013608
33	0.025974	0.013608
35	0.0194805	0.013608
37	0.0194805	0.00680401
39	0.012987	0.00680401
41	0.012987	0.00680401
44	0.012987	0.00680401
46	0.012987	0.00680401
48	0.012987	0.00680401
51	0.012987	0.00680401
53	0.012987	0.00680401
55	0	0

## Sheet: Extended Data Fig. 8k
Sample no.	WT	WT FASN RNAi
1	0.14	0.139
2	0.134	0.145
3	0.14	0.145
4	0.147	0.141
5	0.151	0.134
6	0.13	0.148
7	0.156	0.132
8	0.142	0.134
9	0.139	0.145
10	0.132	0.132
11	0.148	0.149
12	0.157	0.124
13	0.143	0.143
14	0.139	0.151
15	0.137	0.135
16	0.138	0.13
17	0.146	0.137
18	0.136	0.155
19	0.136	0.117
20	0.152	0.144
21	0.143	0.139
22	0.144	0.136
23	0.139	0.13
24	0.147	0.145
25	0.137	0.136

[truncated: 6 more sheets: Extended Data Fig. 8l, Extended Data Fig. 8m, Extended Data Fig. 8n, Extended Data Fig. 8o, Extended Data Fig. 8p, Extended Data Fig. 8q]
