# Supplementary material for: Neuronal polyunsaturated fatty acids are protective in ALS/FTD
Source: Nat Neurosci. 2025 Feb 25;28(4):737–47. doi: 10.1038/s41593-025-01889-3 (PMC11976277; doi:10.1038/s41593-025-01889-3)
Supplement: Supplementary file 16 — Statistical source data. [file 41593_2025_1889_MOESM16_ESM.xlsx]

## Sheet: Fig ED 9c-e
Raw and processed source data, with visualizations, can be found at neurolipidatlas.nl
Dataset titles (searchable in neurolipidatlas.nl):
C9orf72 line 1 + FAT-1/2 3 inductions merged – Giblin et al.
C9orf72 line 2 + FAT-1/2 2 inductions merged – Giblin et al.
C9orf72 line 3 + FAT-1/2 3 inductions merged – Giblin et al.
C9orf72 line 1 + FAT-1/2 induction 1 – Giblin et al.
C9orf72 line 1 + FAT-1/2 induction 2 – Giblin et al.
C9orf72 line 1 + FAT-1/2 induction 3 – Giblin et al.
C9orf72 line 2 + FAT-1/2 induction 1 – Giblin et al.
C9orf72 line 2 + FAT-1/2 induction 2 – Giblin et al.
C9orf72 line 3 + FAT-1/2 induction 1 – Giblin et al.
C9orf72 line 3 + FAT-1/2 induction 2 – Giblin et al.
C9orf72 line 3 + FAT-1/2 induction 3 – Giblin et al.
